# Supplementary material for: Quality of reporting in oncology phase II trials: A 5-year assessment through systematic review
Source: PLoS One. 2017 Dec 7;12(12):e0185536. doi: 10.1371/journal.pone.0185536 (PMC5720777; doi:10.1371/journal.pone.0185536)
Supplement: S1 Table — (XLSX) [file pone.0185536.s001.xlsx]

## Sheet: Feuil1
n°	Article	Jorrnal : JCO, Annals, BJC	Year of publication	Treatment: oral CT , IV CT, RT, oral RCT , IV RCT	Treatment type	administration CT	treatment	if CT/immunotherapy / hormone therapy : drugs combination : yes, no	If CT : cytotoxic or targeted therapy or immunotherapy	CT type	combination	primitive cancer 1	primitive cancer 2	primitive cancer 3	primitive cancer 4	Organe 1	Organe 2	Organe 3	Organe 4	Study type:	Study type:	design : mononarm, randomized	if randomized or several arm non-randomized : non-comparative, comparative	if mononarm or randomized non-comparative or several arm non-randomized : plan ifmon, plan Fleming, plan Gehan, plan Enifgn, plan Bryant and Day	if several arm : plan of the other arm	if mononarm or randomized noncomparative or several arms non randomized : number of steps	if several arms : number of steps of the other arm	if randomized comparative : specific plan	if randomized comparative with several steps : number of steps	design used reported in "methods" or deducted	if randomized :randomization ratio (experimental:control)	biomarkers : no, yes	if biomarkers, a priori biomarkers : no, yes	risk alpha (%)	risk alpha (%) arm 2 (if different ofarm 1)	risk béta (%)	risk béta (%) arm 2 (if different ofarm 1)	hypothesis	R	value distribution when needed for population calcul	statistic test of population number	% lost in follow up subjects and non-measurable subject take into account for population calcul	statistic test for primary endpoint	Notes concerning the statistic test	Founds : none, private, public	study cessation at the intermediary analysis	monocentric / multicentric	Study result : negative, positive	study initially in the grey zone
1	JCO, 2010, V28, I7, Baselga, Phase II Trial of Pertuzumab and Trastuzumab	JCO	2010	CT IV	CT	IV	CT IV	yes	M-Ab	monoclonal antibody	monoclonal antibody	breast				breast				phase II	no Bayéifen	mononarm		ifmon		2				reported		no		10		33		reported	reported			5			private	no	multicentric	positive
2	JCO, 2010, V28, I7, Gianni, Open-Label, Phase II	JCO	2010	CT IV	CT	IV	CT IV	no	M-Ab	monoclonal antibody	monoclonal antibody	breast				breast				phase II	no Bayéifen	randomized	non-comparative	ifmon		2				reported	1:1	yes	yes	4.12		43		reported	reported			10			private	yes	multicentric	negative
3	JCO, 2010, V28, I7, Makhija, Clinical Activity of Gemcitabine	JCO	2010	CT IV	CT	IV	CT IV	yes	M-Ab+cytotox	monoclonal antibody+cytotoxic	combined	ovary	gynnecologic	peritoneal		gyneco				phase II	no Bayéifen	randomized	comparative							reported	1:1	yes	yes	NA		NA		missed	NA		NA	NA	NA	Kaplan-Meier and Cox model described in "methods", test of Log-Rank used in "Résults" but not described in "methods"	private	NA	multicentric	negative
4	JCO, 2010,, V28, I7, Gunturu, Cytokine Working Grorp Study	JCO	2010	CT IV	CT	IV	CT IV	yes	cytotox	cytotoxic	cytotoxic	melanoma				skin				phase II	no Bayéifen	mononarm		NA		2				reported		yes	yes	NA		NA		missed	missed			NA			private	yes	multicentric	NA
5	JCO, 2010,, V28, I7, Kantoff, Overall Survival Analyifs,	JCO	2010	Im	immunotherapy		immunotherapy	no	immunotherapy			Prostate				urology				phase II	no Bayéifen	randomized	comparative							reported	2:1	yes	no	5		20		reported	NA		chi-2	NA	NA		private	NA	multicentric	NA
6	JCO, 2010, V28, I8, Burstein, Neratinib, an Irreverifble ErbB	JCO	2010	CT po	CT	per os	CT per os/IM/SC	no	TT	targeted therapy	targeted therapy	breast				breast				phase II	no Bayéifen	2 arm non-randomized	non-comparative	NA		1				deducted		no		5		9		reported	missed			NA			private	NA	multicentric	positive
7	JCO, 2010, V28, I8, Gallagher, Phase II Study of Sunitinib	JCO	2010	CT po	CT	per os	CT per os/IM/SC	no	TT	targeted therapy	targeted therapy	bladder	kidney	urethra	ureter	urology				phase II	no Bayéifen	2 arm non-randomized	non-comparative	ifmon opti	ifmon minimax	2	2			reported		no		5		10		reported	reported			NA			private	no	monocentric	negative
8	JCO, 2010, V28, I8, Ghobrial, Phase II Trial of the Oral Mammalian Target of Rapamycin	JCO	2010	CT po	CT	per os	CT per os/IM/SC	no	TT	targeted therapy	targeted therapy	Macroglobulinémie de Waldenström				hematologia				phase II	no Bayéifen	mononarm		3-orTTome D		1				reported		no		4		18		reported	reported			NA			private	NA	multicentric	positive
9	JCO, 2010, V28, I8, Ghobrial, Phase II Trial of Weekly Bortezomib	JCO	2010	CT IV	CT	IV	CT IV	yes	M-Ab+TT	monoclonal antibody+targeted therapy	combined	Macroglobulinémie de Waldenström				hematologia				phase II	no Bayéifen	mononarm		NA		2				reported		no		NA		NA		missed	missed			NA			private	no	multicentric	NA
10	JCO, 2010, V28, I8, Lacorture, Skin Toxicity Evaluation Protocol	JCO	2010	ttt prév	other		other					Colon	Rectum			digestive				phase II	no Bayéifen	randomized	comparative							reported	1:1	yes	no	NA		NA		missed	NA		NA	NA	Wald test		private	NA	multicentric	positive
11	JCO, 2010, V28, I8, Sheri, Phase II, Randomized, Open-Label Study	JCO	2010	other	other		other					sarcoma				sarcoma				phase II	no Bayéifen	randomized	non-comparative	NA		1				reported	6:1	yes	yes	NA		NA		reported	missed			NA			private	NA	multicentric	negative
12	JCO, 2010, V28, I9, Danila, Phase II Multicenter Study of Abiraterone Acetate	JCO	2010	HT	HT		HT	no	HT			Prostate				urology				phase II	no Bayéifen	mononarm		NA		1				deducted		yes	yes	6		14		reported	reported			NA			private	NA	multicentric	positive
13	JCO, 2010, V28, I9, Reid, ifgnificant and sustained antitumor	JCO	2010	HT	HT		HT	no	HT			Prostate				urology				phase II	no Bayéifen	mononarm		Green+Dahlberg		2				reported		yes	yes	5		10		reported	reported			NA			private	no	multicentric	positive
14	JCO, 2010, V28, I10, Bushnell, 90Y-Edotreotide for Metastatic Carcinoid Refractory	JCO	2010	RT metabolic	RT metabolic		other					tumor carcinoides				other				phase II	no Bayéifen	mononarm		NA		1				deducted		no		NA		NA		missed	missed			NA			private	NA	multicentric	NA
15	JCO, 2010, V28, I11, Doi, Multicenter Phase II Study of Everolimus	JCO	2010	CT po	CT	per os	CT per os/IM/SC	no	TT	targeted therapy	targeted therapy	stomac				digestive				phase II	no Bayéifen	mononarm		ifmon		2				reported		no		5		NA		reported	reported			NA			no	no	multicentric	positive
16	JCO, 2010, V28, I12, Ning, Phase II Trial of Bevacizumab, Thalidomide, Docetaxel,	JCO	2010	CT po+IV	CT	per os+IV	CT IV	yes	M-Ab+cytotox	monoclonal antibody+cytotoxic	combined	Prostate				urology				phase II	no Bayéifen	mononarm		Min-Max		2				reported		no		NA		NA		reported	missed			NA			NA	no	NA	positive
17	JCO, 2010, V28, I12, Perry, Phase II Trial of Continuors Dose-Intense Temozolomide	JCO	2010	CT po	CT	per os	CT per os/IM/SC	no	cytotox	cytotoxic	cytotoxic	glioma				cerebral				phase II	no Bayéifen	4 arm non-randomized	non-comparative	NA		2				reported		yes	yes	5		20		reported	reported			NA			private	no	multicentric	positive
18	JCO, 2010, V28, I13, Glazer, Phase II Study of Pegylated Arginine Deiminase for	JCO	2010	CT IM	CT	IM	CT per os/IM/SC	no	NA	NA	NA	Hépatocarcinoma				digestive				phase II	no Bayéifen	randomized	non-comparative	NA		1				reported	1:1	yes	yes	5		NA		missed	missed			NA			no	NA	monocentric	NA
19	JCO, 2010, V28, I13, Hainsworth, Phase II Trial of Bevacizumab and Everolimus in Patients	JCO	2010	CT po+IV	CT	per os+IV	CT IV	yes	M-Ab+TT	monoclonal antibody+targeted therapy	combined	kidney				urology				phase II	no Bayéifen	2 arm non-randomized	non-comparative	NA		1				deducted		no		NA		NA		reported	missed			NA			private	NA	multicentric	NA
20	JCO, 2010, V28, I13, Laszlo, Rituximab and Subcutaneors 2-Chloro-2-Deoxyadenoifne	JCO	2010	CT IV+SC	CT	IV+SC	CT IV	yes	M-Ab+cytotox	monoclonal antibody+cytotoxic	combined	Macroglobulinémie de Waldenström				hematologia				phase II	no Bayéifen	mononarm		NA		1				deducted		yes	yes	NA		NA		missed	missed			NA			NA	NA	multicentric	NA
21	JCO, 2010, V28, I14, Lam, Phase II Clinical Trial of Sorafenib in Metastatic Medullary	JCO	2010	CT po	CT	per os	CT per os/IM/SC	no	TT	targeted therapy	targeted therapy	Médullaire de la Thyroïde				other				phase II	no Bayéifen	2 arm non-randomized	non-comparative	ifmon Min		2				reported		yes	yes	10		10		reported	missed			NA			private	no	NA	negative
22	JCO, 2010, V28, I15, Ettinger, Phase II Study of Amrubicin As Second-Line Therapy in	JCO	2010	CT IV	CT	IV	CT IV	no	cytotox	cytotoxic	cytotoxic	lung small cells				lung				phase II	no Bayéifen	mononarm		Fleming		1				reported		no		5		10		reported	reported			NA			private	NA	multicentric	positive
23	JCO, 2010, V28, I15, Gregorc, Phase II Study of Asparagine-Glycine-Arginine–Human	JCO	2010	CT IV	CT	IV	CT IV	no	TT	targeted therapy	targeted therapy	Mésothéliome pleural malin				lung				phase II	no Bayéifen	mononarm		ifmon opti		2				reported		no		10		10		reported	missed			NA			no	no	multicentric	negative	1
24	JCO, 2010, V28, I16, Faderl, Oral Clofarabine in the Treatment of Patients With	JCO	2010	CT po	CT	per os	CT per os/IM/SC	no	cytotox	cytotoxic	cytotoxic	Syndrome myélodysplaifque				hematologia				phase II	no Bayéifen	mononarm		NA		1				deducted		no		NA		NA		missed	missed			NA			private	no	NA	NA
25	JCO, 2010, V28, I16, Park, Phase II Parallel Grorp Study Showing Comparable Efficacy	JCO	2010	HT	HT		HT	yes	HT			breast				breast				phase II	no Bayéifen	2 arm non-randomized	comparative	ifmon opti		2				reported		yes	yes	5		10		reported	NA		NA	NA	NA	Pas de primary endpoint donc pas de test stat porr le primary endpoint identifiable	NA	no	monocentric	NA
26	JCO, 2010, V28, I16, Powelle, Phase II Evaluation of Paclitaxel and Carboplatin	JCO	2010	CT IV	CT	IV	CT IV	yes	cytotox	cytotoxic	cytotoxic	Carcinosarcoma utérin				gyneco				phase II	no Bayéifen	mononarm		NA		2				reported		no		10		10		reported	reported			NA			no	no	NA	NA
27	JCO, 2010, V28, I17, BaTThelor, Phase II Study of Cediranib, an Oral Pan–Vascular	JCO	2010	CT po	CT	per os	CT per os/IM/SC	no	TT	targeted therapy	targeted therapy	Glioblastome				cerebral				phase II	no Bayéifen	mononarm		NA		1				deducted		yes	yes	NA		NA		reported	missed			NA			private+public	NA	NA	positive
28	JCO, 2010, V28, I18, Dang, Dose-Dense Doxorubicin and Cyclophosphamide Followed	JCO	2010	CT po+IV	CT	per os+IV	CT IV	yes	M-Ab+TT+cytotox	monoclonal antibody+targeted therapy+cytotoxic	combined	breast				breast				phase II	no Bayéifen	mononarm		NA		1				deducted		no		5		10		reported	missed			NA			private	yes	NA	negative
29	JCO, 2010, V28, I18, Gururangan, Lack of Efficacy of Bevacizumab Plus Irinotecan in Children	JCO	2010	CT IV	CT	IV	CT IV	yes	M-Ab+cytotox	monoclonal antibody+cytotoxic	combined	glioma				cerebral				phase II	no Bayéifen	2 arm non-randomized	non-comparative	ifmon Min		2				reported		yes	yes	10		10		reported	reported			NA			private	no	multicentric	negative
30	JCO, 2010, V28, I18, Link, Cyclophosphamide, Vincristine, and Prednisone Followed	JCO	2010	CT po+IV +RT metabolic	other		other	yes	M-Ab+cytotox			Lymphome folliculaire de bas grade				hematologia				phase II	no Bayéifen	mononarm		NA		1				deducted		no		NA		NA		missed	missed			NA			private	NA	multicentric	NA
31	JCO, 2010, V28, I18, Sequist, Neratinib, an Irreverifble Pan-ErbB Receptor Tyroifne	JCO	2010	CT po	CT	per os	CT per os/IM/SC	no	TT	targeted therapy	targeted therapy	lung non small cells				lung				phase II	no Bayéifen	3 arm non-randomized	non-comparative	NA		1				deducted		yes	yes	5		9		reported	missed			NA			private	NA	multicentric	negative
32	JCO, 2010, V28, I18, Sun, Phase II Study of Sorafenib in Combination With Docetaxel	JCO	2010	CT po+IV	CT	per os+IV	CT IV	yes	TT+cytotox	targeted therapy+cytotoxic	combined	Adénocarcinoma gastrique	Adénocarcinoma de la jonction oeso-gastrique			digestive				phase II	no Bayéifen	mononarm		NA		1				deducted		no		NA		NA		reported	missed			NA			private	NA	NA	positive
33	JCO, 2010, V28, I19, Altorki, Phase II Proof-of-Concept Study of Pazopanib	JCO	2010	CT po	CT	per os	CT per os/IM/SC	no	TT	targeted therapy	targeted therapy	lung non small cells				lung				phase II	no Bayéifen	mononarm		NA		1				deducted		yes	yes	5		10		reported	missed			NA			private	NA	multicentric	negative
34	JCO, 2010, V28, I19, Meinhardt, Phase II Window Study on Rituximab in Newly Diagnosed	JCO	2010	CT IV	CT	IV	CT IV	no	M-Ab	monoclonal antibody	monoclonal antibody	Lymphome B no hodgkinien	Lymphome de Burkitt			hematologia				phase II	no Bayéifen	mononarm		ifmon opti		2				reported		no		5		5		reported	reported			NA			no	no	multicentric	negative
35	JCO, 2010, V28, I20, Borssen, Phase II Study to Evaluate the Efficacy and Safety of	JCO	2010	CT po+IV	CT	per os+IV	CT IV	yes	TT+cytotox	targeted therapy+cytotoxic	combined	breast				breast				phase II	no Bayéifen	2 arm non-randomized	non-comparative	Green+Dahlberg		2				reported		no		5		10		reported	missed			NA			private	no	multicentric	NA	1
36	JCO, 2010, V28, I20, Williamson, Phase II Evaluation of Sorafenib in Advanced and Metastatic	JCO	2010	CT po	CT	per os	CT per os/IM/SC	no	TT	targeted therapy	targeted therapy	carcinoma épidermoïde tête et cor				UADT				phase II	no Bayéifen	mononarm		NA		2				reported		no		5		8		reported	reported			NA			no	no	multicentric	negative
37	JCO, 2010, V28, I20, Cohen, Epidermal Growth Factor Receptor Inhibitor Gefitinib	JCO	2010	RCT po+IV	RCT	per os+IV	RCT	yes	TT+cytotox	targeted therapy+cytotoxic	combined	carcinoma épidermoïde tête et cor				UADT				phase II	no Bayéifen	mononarm		NA		2				reported		yes	yes	5		20		reported	reported			NA			no	no	multicentric	positive
38	JCO, 2010, V28, I21, Arrieta, Randomized Phase II Trial of All-Trans-Retinoic Acid With	JCO	2010	other	other		other	yes				lung non small cells				lung				phase II	no Bayéifen	randomized	comparative							reported	1:1	yes	yes	10		20		reported	NA		test exact de Fisher	NA	Mann-Whitney U test		NA	NA	NA	NA
39	JCO, 2010, V28, I21, Chung, Phase II Study of the Anti-Cytotoxic T-Lymphocyte–	JCO	2010	CT IV	CT	IV	CT IV	no	M-Ab	monoclonal antibody	monoclonal antibody	Colon	Rectum			digestive				phase II	no Bayéifen	mononarm		NA		1				deducted		no		5		20		reported	reported			NA			private	NA	multicentric	negative
40	JCO, 2010, V28, I21, Lubner, Report of a Multicenter Phase II Trial Testing a Combination	JCO	2010	CT po+IV	CT	per os+IV	CT IV	yes	M-Ab+TT	monoclonal antibody+targeted therapy	combined	Voies biliaires				digestive				phase II	no Bayéifen	mononarm		Fleming		2				reported		yes	yes	4		15		reported	reported			NA			private	no	multicentric	positive	1
41	JCO, 2010, V28, I22, Monk, Phase II, Open-Label Study of Pazopanib or Lapatinib	JCO	2010	CT po	CT	per os	CT per os/IM/SC	yes	TT	targeted therapy	targeted therapy	Col de l'utérus				gyneco				phase II	no Bayéifen	randomized	comparative							reported	1:1:1	no		5		15		reported	NA		NA	NA	NA	metabolichode Kaplan-Meier décrite in les "methods", test ofLog-Rank used in les "Résultats", mais no décrits in les "methods"	private	yes	multicentric	positive
42	JCO, 2010, V28, I24, London, Phase II Randomized Comparison of Topotecan Plus	JCO	2010	CT IV	CT	IV	CT IV	yes	cytotox	cytotoxic	cytotoxic	Neuroblastome				other				phase II	no Bayéifen	randomized	comparative						2	reported	1:1	no		9.8		19.6		reported	NA		NA	NA	NA	Test stat no reported.	NA	no	NA	negative
43	JCO, 2010, V28, I25, Carlson, Phase II Trial of Anastrozole Plus Goserelin in the	JCO	2010	HT	HT		HT	yes	HT			breast				breast				phase II	no Bayéifen	mononarm		NA		2				reported		yes	yes	NA		NA		reported	missed			NA			private	no	multicentric	negative
44	JCO, 2010, V28, I25, Cortes, Phase II Study of the Halichondrin B Analog Eribulin	JCO	2010	CT IV	CT	IV	CT IV	no	cytotox	cytotoxic	cytotoxic	breast				breast				phase II	no Bayéifen	mononarm		NA		1				deducted		no		2.5		12		reported	missed			NA			private	NA	multicentric	negative
45	JCO, 2010, V28, I27, Chi, Randomized Phase II Study of Docetaxel and Prednisone	JCO	2010	CT IV	CT	IV	CT IV	yes	cytotox	cytotoxic	cytotoxic	Prostate				urology				phase II	no Bayéifen	randomized	non-comparative	NA		1				reported	1:1	no		10		10		reported	reported			NA		Comparaison entre les 2 arm in cet essai mais pas porr le primary endpoint.. Donc non-comparative porr le primary endpoint.	private	NA	multicentric	positive
46	JCO, 2010, V28, I27, Reidy, Randomized, Phase II Study of the Insulin-Like	JCO	2010	CT IV	CT	IV	CT IV	yes	M-Ab	monoclonal antibody	monoclonal antibody	Colon	Rectum			digestive				phase II	no Bayéifen	randomized	non-comparative	ifmon		2				reported	1:1:1	yes	yes	10		10		reported	reported			NA			private	yes	multicentric	negative
47	JCO, 2010, V28, I28, Fischer, Phase IIB Trial of Oral Midostaurin (PKC412), the	JCO	2010	CT po	CT	per os	CT per os/IM/SC	no	TT	targeted therapy	targeted therapy	leukemia aigue myéloïde	Syndrome myélodysplaifque			hematologia				phase II	no Bayéifen	randomized	non-comparative	NA		3				deducted	NA	no		NA		NA		missed	missed			NA			private	no	NA	NA
48	JCO, 2010, V28, I29, Lin, Consolidation Therapy With Subcutaneors Alemtuzumab	JCO	2010	CT IV+SC	CT	IV+SC	CT IV	yes	M-Ab+cytotox	monoclonal antibody+cytotoxic	combined	leukemia lymphoïde chronique				hematologia				phase II	no Bayéifen	mononarm		NA		1				deducted		no		NA		10		reported	reported			NA			private+public	NA	multicentric	negative
49	JCO, 2010, V28, I29, Van Laethem, Adjuvant Gemcitabine Alone Versus Gemcitabine-Based	JCO	2010	RCT IV	RCT	IV	RCT	no	cytotox	cytotoxic	cytotoxic	Pancréas				digestive				phase II	no Bayéifen	randomized	non-comparative	Bryant+Day		1				reported	1:1	no		10		10		reported	reported			NA			NA	NA	multicentric	positive
50	JCO, 2010, V28, I29, Whittaker, Final Results From a Multicenter, International, Pivotal Study	JCO	2010	CT IV	CT	IV	CT IV	no	cytotox	cytotoxic	cytotoxic	Lymphome T cutané				hematologia				phase II	no Bayéifen	mononarm		NA		1				deducted		yes	yes	NA		NA		missed	missed			NA			private	NA	multicentric	NA
51	JCO, 2010, V28, I30, Johnson, Phase II Study of Dasatinib in Patients With Advanced	JCO	2010	CT po	CT	per os	CT per os/IM/SC	no	TT	targeted therapy	targeted therapy	lung non small cells				lung				phase II	no Bayéifen	mononarm		NA		1				deducted		yes	yes	NA		NA		missed	missed			NA			no	NA	NA	NA
52	JCO, 2010, V28, I30, Ludwig, Light Chain–Induced Acute Renal Failure Can Be Reversed	JCO	2010	CT IV	CT	IV	CT IV	yes	TT+cytotox	targeted therapy+cytotoxic	combined	Myélome				hematologia				phase II	no Bayéifen	mononarm		NA		1				deducted		no		5		NA		missed	missed			NA			private	no	multicentric	NA
53	JCO, 2010, V28, I30, Macarenhas, Randomized Phase II Window Trial of Two Schedules of	JCO	2010	CT IV	CT	IV	CT IV	yes	cytotox	cytotoxic	cytotoxic	Rhabdomyosarcoma				sarcoma				phase II	no Bayéifen	randomized	comparative							reported	1:1	no		10		10		reported	NA		NA	NA	Fisher exact test		NA	NA	NA	negative
54	JCO, 2010, V28, I31, Sampson, Immunologic escape after prologed progresifon-free-survivall	JCO	2010	Im	immunotherapy		immunotherapy	no	immunotherapy			Glioblastome				cerebral				phase II	no Bayéifen	mononarm		NA		2				reported		yes	yes	10		10		reported	reported			NA			private	yes	multicentric	positive
55	JCO, 2010, V28, I31, Herbst, Phase II Selection design Trial of Concurrent	JCO	2010	CT IV	CT	IV	CT IV	yes	M-Ab+cytotox	monoclonal antibody+cytotoxic	combined	lung non small cells				lung				phase II	no Bayéifen	randomized	comparative							reported	1:1	yes	yes	NA		9		reported	NA		NA	NA	Fisher exact test		private	NA	NA	positive
56	JCO, 2010, V28, I31, Smith, Temifrolimus Has Activity in no–Mantle Cell	JCO	2010	CT IV	CT	IV	CT IV	no	TT	targeted therapy	targeted therapy	Lymphome B no hodgkinien				hematologia				phase II	no Bayéifen	3 arm non-randomized	non-comparative	NA		1				deducted		no		10		10		reported	missed			NA			private	NA	multicentric	positive
57	JCO, 2010, V28, I33, Sequist, Activity of IPI-504, a Novel Heat-Shock Protein 90	JCO	2010	CT IV	CT	IV	CT IV	no	TT	targeted therapy	targeted therapy	lung non small cells				lung				phase II	no Bayéifen	2 arm non-randomized	non-comparative	ifmon		2				reported		yes	yes	NA		NA		reported	missed			NA			private	no	multicentric	NA	1
58	JCO, 2010, V28, I33, Shusterman, Antitumor Activity of Hu14.18-IL2 in Patients With	JCO	2010	CT IV	CT	IV	CT IV	yes	M-Ab+cytotox	monoclonal antibody+cytotoxic	combined	Neuroblastome				other				phase II	no Bayéifen	2 arm non-randomized	non-comparative	NA		1				reported		yes	yes	NA		NA		missed	missed			NA			private+public	NA	NA	positive
59	JCO, 2010, V28, I34, Naito, Multicenter Phase II Trial of S-1 in Patients With	JCO	2010	CT po	CT	per os	CT per os/IM/SC	no	cytotox	cytotoxic	cytotoxic	kidney				urology				phase II	no Bayéifen	mononarm		NA		1				deducted		yes	yes	2.5		20		reported	reported			NA			NA	NA	multicentric	positive
60	JCO, 2010, V28, I36, Argiris, Induction Docetaxel, Cisplatin, and Cetuximab Followed by	JCO	2010	RCT IV	RCT	IV	RCT	yes	M-Ab+cytotox	monoclonal antibody+cytotoxic	combined	carcinoma épidermoïde tête et cor				UADT				phase II	no Bayéifen	mononarm		NA		1				reported		yes	yes	5		20		reported	missed			5			private	NA	NA	positive
61	JCO, 2011, V29, I1, Matei, Activity of Sorafenib in Recurrent Ovarian Cancer and	JCO	2011	CT po	CT	per os	CT per os/IM/SC	no	TT	targeted therapy	targeted therapy	ovary	Primitifs péritonéaux			gyneco				phase II	no Bayéifen	mononarm		NA		2				reported		yes	yes	10		10		reported	reported			NA			private	no	multicentric	NA
62	JCO, 2011, V29, I2, Bagatell, Phase II Study of Irinotecan and Temozolomide in Children	JCO	2011	CT po+IV	CT	per os+IV	CT IV	yes	cytotox	cytotoxic	cytotoxic	Neuroblastome				other				phase II	no Bayéifen	2 arm non-randomized	non-comparative	NA		1				reported		no		2		9		reported	reported			NA			no	NA	multicentric	positive
63	JCO, 2011, V29, I2, Lai, Phase II Study of Bevacizumab Plus Temozolomide During	JCO	2011	RCT po+IV	RCT	per os+IV	RCT	yes	M-Ab+cytotox	monoclonal antibody+cytotoxic	combined	Glioblastome				cerebral				phase II	no Bayéifen	mononarm		NA		1				deducted		yes	yes	5		18		reported	missed			NA			private	NA	multicentric	NA
64	JCO, 2011, V29, I2, Sehorli, Topotecan Weekly Versus Conventional 5-Day Schedule	JCO	2011	CT IV	CT	IV	CT IV	no	cytotox	cytotoxic	cytotoxic	ovary				gyneco				phase II	no Bayéifen	randomized	comparative						2	reported	1:1	no		5		17		reported	NA		NA	NA	Fisher exact test		no	no	multicentric	positive
65	JCO, 2011, V29, I3, Jotte, Randomized Phase II Trial of ifngle-Agent Amrubicin or	JCO	2011	CT IV	CT	IV	CT IV	no	cytotox	cytotoxic	cytotoxic	lung small cells				lung				phase II	no Bayéifen	randomized	comparative							reported	2:1	no		10		5		reported	NA		NA	NA	Fisher exact test		no	NA	multicentric	positive
66	JCO, 2011, V29, I4, Burris, Phase II Study of the Antibody Drug Conjugate	JCO	2011	CT IV	CT	IV	CT IV	no	M-Ab+cytotox	monoclonal antibody+cytotoxic	combined	breast				breast				phase II	no Bayéifen	mononarm		NA		1				deducted		yes	yes	NA		NA		missed	missed			NA			private	NA	multicentric	NA
67	JCO, 2011, V29, I6, Chordhury, Phase II Study of Conformal Hypofractionated	JCO	2011	RCT IV	RCT	IV	RCT	no	cytotox	cytotoxic	cytotoxic	bladder				urology				phase II	no Bayéifen	mononarm		NA		1				deducted		no		5		NA		reported	reported			NA			private	NA	multicentric	positive
68	JCO, 2011, V29, I7, Kemeny, Randomized Phase II Trial of Adjuvant Hepatic Arterial	JCO	2011	CT IA+IV	CT	IV+IA	CT IV	yes	M-Ab+cytotox	monoclonal antibody+cytotoxic	combined	Colon	Rectum			digestive				phase II	no Bayéifen	randomized	comparative							deducted	NA	no		NA		NA		missed	NA		NA	NA	Fisher exact test		private	NA	NA	negative
69	JCO, 2011, V29, I7, Shah, Phase II Study of Modiﬁed Docetaxel, Cisplatin, and	JCO	2011	CT IV	CT	IV	CT IV	yes	M-Ab+cytotox	monoclonal antibody+cytotoxic	combined	Adénocarcinoma gastrique	Adénocarcinoma de la jonction oeso-gastrique	Adénocarcinoma œsophage		digestive				phase II	no Bayéifen	mononarm		NA		1				reported		no		10		10		reported	reported			NA			private	NA	monocentric	positive
70	JCO, 2011, V29, I8, Moosman, Cetuximab Plus Capecitabine and Irinotecan Compared	JCO	2011	CT po+IV	CT	per os+IV	CT IV	yes	M-Ab+cytotox	monoclonal antibody+cytotoxic	combined	Colon	Rectum			digestive				phase II	no Bayéifen	randomized	non-comparative	ifmon opti		2				reported	1:1	yes	yes	10		10		reported	missed			NA			private	no	multicentric	NA	1
71	JCO, 2011, V29, I9, Argiris, Phase II Trial of Pemetrexed and Bevacizumab in Patients	JCO	2011	CT IV	CT	IV	CT IV	yes	M-Ab+cytotox	monoclonal antibody+cytotoxic	combined	carcinoma épidermoïde tête et cor				UADT				phase II	no Bayéifen	mononarm		NA		1				reported		yes	yes	10		12		reported	missed	yes		NA			private	NA	multicentric	NA	1
72	JCO, 2011, V29, I9, Chen, ifngle-Agent Lenalidomide in the Treatment of Previorsly	JCO	2011	CT po	CT	per os	CT per os/IM/SC	no	cytotox	cytotoxic	cytotoxic	leukemia lymphoïde chronique				hematologia				phase II	no Bayéifen	mononarm		NA		2				reported		yes	yes	5		20		reported	missed			NA			private	no	NA	positive
73	JCO, 2011, V29, I9, Kirschbaum, Phase II Study of Vorinostat for Treatment of Relapsed or	JCO	2011	CT po	CT	per os	CT per os/IM/SC	no	NA	NA	NA	Lymphome ofmanteau	Lymphome no hodgkinien			hematologia				phase II	no Bayéifen	mononarm		ifmon opti		2				reported		no		10		11		reported	reported			NA			private	no	NA	NA	1
74	JCO, 2011, V29, I9, O'Connor, Pralatrexate in Patients With Relapsed or Refractory	JCO	2011	CT IV	CT	IV	CT IV	no	cytotox	cytotoxic	cytotoxic	Lymphome T				hematologia				phase II	no Bayéifen	mononarm		ifmon		2				reported		no		5		16		reported	reported			NA			private	no	multicentric	positive
75	JCO, 2011, V29, I9, Beasley, Prospective Multicenter Phase II Trial of Systemic ADH-1 in	JCO	2011	CT IA+IV	CT	IV+IA	CT IV	yes	cytotox	cytotoxic	cytotoxic	melanoma				skin				phase II	no Bayéifen	mononarm		NA		1				deducted		yes	yes	10		NA		reported	reported			NA			private	NA	multicentric	negative
76	JCO, 2011, V29, I12, Hahn, Phase II Trial of Cisplatin, Gemcitabine, and Bevacizumab	JCO	2011	CT IV	CT	IV	CT IV	yes	M-Ab+cytotox	monoclonal antibody+cytotoxic	combined	bladder	urethra	Haut appareil urinaire		urology				phase II	no Bayéifen	mononarm		NA		1				deducted		no		10		14		reported	missed	no		10			private	no	multicentric	NA
77	JCO, 2011, V29, I13, Ramalingam, Cetuximab for the Treatment of Advanced	JCO	2011	CT IV	CT	IV	CT IV	no	M-Ab	monoclonal antibody	monoclonal antibody	carcinoma bronchioloalvéloaire				lung				phase II	no Bayéifen	mononarm		NA		1				deducted		yes	yes	10		10		reported	missed			NA			private	NA	NA	negative
78	JCO, 2011, V29, I13, Zander, Early Prediction of noprogresifon in Advanced	JCO	2011	other	other		other					lung non small cells				lung				phase II	no Bayéifen	mononarm		NA		1				deducted		yes	yes	5		20		reported	missed			30			private	NA	monocentric	negative
79	JCO, 2011, V29, I15, Giaccone, Phase II Study of Belinostat in Patients With Recurrent or	JCO	2011	CT IV	CT	IV	CT IV	no	NA	NA	NA	Thymome				other				phase II	no Bayéifen	mononarm		ifmon Min		2				reported		yes	yes	NA		NA		reported	reported			NA			NA	no	multicentric	negative
80	JCO, 2011, V29, I15, Lemma, Phase II Study of Carboplatin and Paclitaxel in Advanced	JCO	2011	CT IV	CT	IV	CT IV	yes	cytotox	cytotoxic	cytotoxic	Thymome				other				phase II	no Bayéifen	2 arm non-randomized	non-comparative	NA		2				reported		no		NA		NA		reported	reported			12			no	yes	multicentric	NA	1
81	JCO, 2011, V29, I16, Aghajanian, Phase II Trial of Bevacizumab in Recurrent or Perifstent	JCO	2011	CT IV	CT	IV	CT IV	no	M-Ab	monoclonal antibody	monoclonal antibody	endometrium				gyneco				phase II	no Bayéifen	mononarm		ifll+Yothers		2				reported		yes	yes	10		10		reported	reported			NA			private	no	multicentric	positive	1
82	JCO, 2011, V29, I16, Spigel, Randomized Phase II Study of Bevacizumab in	JCO	2011	CT IV	CT	IV	CT IV	yes	M-Ab+cytotox	monoclonal antibody+cytotoxic	combined	lung small cells				lung				phase II	no Bayéifen	randomized	comparative							reported	1:1	no		NA		NA		reported	NA		NA	NA	NA	metabolichode Kaplan-Meier décrite in les "methods", test ofLog-Rank used in les "Résultats", mais no décrits in les "methods"	private	NA	multicentric	positive
83	JCO, 2011, V29, I17, Bekaii-Saab, Multi-Institutional Phase II Study of Selumetinib in Patients	JCO	2011	CT po	CT	per os	CT per os/IM/SC	no	TT	targeted therapy	targeted therapy	Voies biliaires				digestive				phase II	no Bayéifen	mononarm		ifmon Min		2				reported		yes	yes	10		10		reported	reported			NA			public	no	multicentric	negative	1
84	JCO, 2011, V29, I17, Blumenschein, Phase II Study of Cetuximab in Combination With	JCO	2011	RCT IV	RCT	IV	RCT	yes	M-Ab+cytotox	monoclonal antibody+cytotoxic	combined	lung non small cells				lung				phase II	no Bayéifen	mononarm		Fleming		1				reported		no		15		14		reported	reported			5			private	NA	multicentric	positive
85	JCO, 2011, V29, I17, Ellis, Randomized Phase II Neoadjuvant Comparison Between	JCO	2011	HT	HT		HT	no	HT			breast				breast				phase II	no Bayéifen	randomized	non-comparative	screening D		1				reported	1:1:1	yes	yes	NA		10		missed	reported			NA			private	NA	multicentric	positive
86	JCO, 2011, V29, I17, Gerber, Effect of Luteinizing Hormone–Releaifng Hormone Agonist	JCO	2011	CT IV+HT	CT+HT	IV	CT IV	no	HT+cytotox	cytotoxic	cytotoxic	breast				breast				phase II	no Bayéifen	randomized	comparative							reported	1:1	yes	yes	5		20		reported	NA		NA	NA	Fisher exact test		private	NA	multicentric	negative
87	JCO, 2011, V29, I17, Imhof, Response, Survival, and Long-Term Toxicity After	JCO	2011	RT metabolic	RT metabolic		other					tumor neuroendocrines				other				phase II	no Bayéifen	mononarm		NA		1				deducted		yes	yes	NA		NA		missed	missed			NA			NA	NA	NA	NA
88	JCO, 2011, V29, I17, O'Neil, Phase II Study of the Mitogen-Activated Protein Kinase	JCO	2011	CT po	CT	per os	CT per os/IM/SC	no	TT	targeted therapy	targeted therapy	Hépatocarcinoma				digestive				phase II	no Bayéifen	mononarm		NA		2				reported		yes	yes	10		10		reported	missed			12			no	yes	multicentric	negative
89	JCO, 2011, V29, I18, Garcia del Muro, Randomized Phase II Study Comparing Gemcitabine Plus	JCO	2011	CT IV	CT	IV	CT IV	yes	cytotox	cytotoxic	cytotoxic	sarcoma des tissus mors				sarcoma				phase II	no Bayéifen	randomized	non-comparative	NA		1				reported	1:1	no		5		20		reported	reported			10			NA	NA	multicentric	positive
90	JCO, 2011, V29, I18, Spigel, Randomized, Dorble-Blind, Placebo-Controlled, Phase II	JCO	2011	CT po	CT	per os	CT per os/IM/SC	yes	TT	targeted therapy	targeted therapy	lung non small cells				lung				phase II	no Bayéifen	randomized	non-comparative	NA		1				reported	2:1	yes	yes	10		20		reported	missed	no		NA			private	NA	multicentric	negative
91	JCO, 2011, V29, I18, Topp, Targeted Therapy With the T-Cell–Engaging Antibody	JCO	2011	CT IV	CT	IV	CT IV	no	M-Ab	monoclonal antibody	monoclonal antibody	leukemia aigue lymphoblastique				hematologia				phase II	no Bayéifen	mononarm		ifmon Min		2				reported		yes	yes	5		20		reported	missed			NA			private	no	multicentric	positive
92	JCO, 2011, V29, I19, de Groot, Phase II Study of Aflibercept in Recurrent Malignant	JCO	2011	CT IV	CT	IV	CT IV	no	cytotox	cytotoxic	cytotoxic	Gliomes				cerebral				phase II	no Bayéifen	2 arm non-randomized	non-comparative	NA		1				deducted		yes	yes	9		15		reported	missed			NA			private	NA	multicentric	NA
93	JCO, 2011, V29, I20, Ghavamzadeh, Phase II Study of ifngle-Agent Arsenic Trioxide for the	JCO	2011	CT IV	CT	IV	CT IV	no	NA	NA	NA	leukemia aigue promyélocytaire				hematologia				phase II	no Bayéifen	mononarm		NA		1				deducted		no		NA		NA		missed	missed			NA			NA	NA	NA	NA
94	JCO, 2011, V29, I20, Vitolo, First-Line Treatment for Primary Testicular Diffuse Large	JCO	2011	RCT IV+IT	RCT	IV+Intra-thécal	RCT	yes	M-Ab+cytotox	monoclonal antibody+cytotoxic	combined	Lymphome B testiculaire				hematologia				phase II	no Bayéifen	mononarm		NA		1				deducted		no		5		20		reported	missed			NA			no	NA	multicentric	positive
95	JCO, 2011, V29, I21, Guo, Phase II, Open-Label, ifngle-Arm Trial of Imatinib Mesylate	JCO	2011	CT po	CT	per os	CT per os/IM/SC	no	TT	targeted therapy	targeted therapy	melanoma				skin				phase II	no Bayéifen	mononarm		NA		1				deducted		yes	yes	5		1		reported	missed	no		10			private	NA	NA	positive
96	JCO, 2011, V29, I22, Perez-Larraya, Temozolomide in Elderly Patients With Newly Diagnosed	JCO	2011	CT po	CT	per os	CT per os/IM/SC	no	cytotox	cytotoxic	cytotoxic	Glioblastome				cerebral				phase II	no Bayéifen	mononarm		NA		1				deducted		yes	yes	5		20		reported	reported	no		NA			private	NA	multicentric	positive
97	JCO, 2011, V29, I22, Crane, Phase II Trial of Cetuximab, Gemcitabine, and Oxaliplatin	JCO	2011	RCT po+IV	RCT	per os+IV	RCT	yes	M-Ab+cytotox	monoclonal antibody+cytotoxic	combined	Pancréas				digestive				phase II	no Bayéifen	mononarm		NA		1				deducted		yes	yes	4.4		13		reported	reported			NA			private	no	multicentric	positive
98	JCO, 2011, V29, I23, Govindan, Randomized Phase II Study of Pemetrexed, Carboplatin, and	JCO	2011	RCT IV	RCT	IV	RCT	yes	M-Ab+cytotox	monoclonal antibody+cytotoxic	combined	lung non small cells				lung				phase II	no Bayéifen	randomized	non-comparative	NA		1				reported	1:1	no		7.1		7.8		reported	missed			NA			no	NA	multicentric	positive
99	JCO, 2011, V29, I24, Oza, Phase II Study of Temifrolimus in WomwithWith Recurrent	JCO	2011	CT IV	CT	IV	CT IV	no	TT	targeted therapy	targeted therapy	endometrium				gyneco				phase II	no Bayéifen	2 arm non-randomized	non-comparative	NA		2				reported		yes	yes	7.4	9.8	9.9	9.1	reported	reported			NA			NA	no	multicentric	positive
100	JCO, 2011, V29, I24, Sequist, Randomized Phase II Study of Erlotinib Plus Tivantinib	JCO	2011	CT po	CT	per os	CT per os/IM/SC	yes	TT	targeted therapy	targeted therapy	lung non small cells				lung				phase II	no Bayéifen	randomized	comparative							reported	NA	yes	yes	5		20		reported	NA		NA	NA	Log-rank test		private	NA	multicentric	negative
101	JCO, 2011, V29, I25, Fowler, Bortezomib, Bendamustine, and Rituximab in Patients With	JCO	2011	CT IV	CT	IV	CT IV	yes	M-Ab+TT+cytotox	monoclonal antibody+targeted therapy+cytotoxic	combined	Lymphome folliculaire				hematologia				phase II	no Bayéifen	mononarm		3+3 D		multiple				reported		no		5		20		reported	missed			NA			private	no	multicentric	negative
102	JCO, 2011, V29, I25, Maubec, Phase II Study of Cetuximab As First-Line ifngle-Drug	JCO	2011	CT IV	CT	IV	CT IV	no	M-Ab	monoclonal antibody	monoclonal antibody	carcinoma épidermoïde cutané				skin				phase II	no Bayéifen	mononarm		NA		1				deducted		yes	yes	5		20		reported	missed			NA			private	NA	multicentric	positive
103	JCO, 2011, V29, I25, Sehn, Bortezomib Added to R-CVP Is Safe and Effective for	JCO	2011	CT IV	CT	IV	CT IV	yes	M-Ab+TT+cytotox	monoclonal antibody+targeted therapy+cytotoxic	combined	Lymphome folliculaire				hematologia				phase II	no Bayéifen	mononarm		Bryant+Day		2				reported		no		5		20		reported	missed			NA			no	no	multicentric	negative	1
104	JCO, 2011, V29, I25, UnTTh, Pathologic Complete Response After Neoadjuvant	JCO	2011	CT IV	CT	IV	CT IV	yes	M-Ab+cytotox	monoclonal antibody+cytotoxic	combined	breast				breast				phase II	no Bayéifen	mononarm		NA		1				deducted		no		5		10		reported	missed			NA			private	NA	multicentric	positive
105	JCO, 2011, V29, I26, Hirsch, A Randomized, Phase II, Biomarker-Selected Study	JCO	2011	CT po+IV	CT	per os+IV	CT IV	yes	TT+cytotox	targeted therapy+cytotoxic	combined	lung non small cells				lung				phase II	no Bayéifen	randomized	non-comparative	pick the winer		1				reported	1:1	yes	yes	5		NA		reported	reported			NA			private	NA	multicentric	negative
106	JCO, 2011, V29, I26, Fischer, Bendamustine Combined With Rituximab in Patients With	JCO	2011	CT IV	CT	IV	CT IV	yes	M-Ab+cytotox	monoclonal antibody+cytotoxic	combined	leukemia lymphoïde chronique				hematologia				phase II	no Bayéifen	mononarm		ifmon opti		2				reported		yes	yes	5		10		reported	missed			NA			private	no	multicentric	NA	1
107	JCO, 2011, V29, I28, Ledermann, Randomized Phase II Placebo-Controlled Trial of	JCO	2011	CT po	CT	per os	CT per os/IM/SC	no	TT	targeted therapy	targeted therapy	ovary				gyneco				phase II	no Bayéifen	randomized	comparative					Fleming		reported	1:1	no		5		20		reported	NA		NA	NA	NA	test ofLog-Rank used in les "Résultats", mais no décrits in les "methods"	private	NA	multicentric	negative
108	JCO, 2011, V29, I30, Pawlik, Phase II Trial of Sorafenib Combined With Concurrent	JCO	2011	CT po+IA	CT	per os+IA	other	yes	TT+cytotox	targeted therapy+cytotoxic	combined	Hépatocarcinoma				digestive				phase II	no Bayéifen	mononarm		NA		1				deducted		no		NA		NA		missed	missed			NA			private	NA	monocentric	NA
109	JCO, 2011, V29, I30, Pili, Phase II Randomized, Dorble-Blind, Placebo-Controlled	JCO	2011	CT po	CT	per os	CT per os/IM/SC	no	TT	targeted therapy	targeted therapy	Prostate				urology				phase II	no Bayéifen	randomized	comparative							reported	2:1	yes	yes	5		10		reported	NA		NA	5	Cochrane-Mantel-Haenszel		private	NA	multicentric	positive
110	JCO, 2011, V29, I31, Parikh, Randomized, Dorble-Blind, Placebo-Controlled Phase II	JCO	2011	Im	immunotherapy		immunotherapy	no	immunotherapy			lung non small cells				lung				phase II	no Bayéifen	randomized	comparative							reported	1:1	no		5		20		reported	NA		NA	NA	Log-rank test		private	NA	multicentric	positive
111	JCO, 2011, V29, I33, Bendell, Randomized Placebo-Controlled Phase II Trial of Perifoifne	JCO	2011	CT po	CT	per os	CT per os/IM/SC	yes	cytotox	cytotoxic	cytotoxic	Colon	Rectum			digestive				phase II	no Bayéifen	randomized	comparative							reported	1:1	no		5		NA		missed	NA		NA	NA	Log-rank test		private	no	multicentric	positive
112	JCO, 2011, V29, I33, Ready, Cisplatin, Irinotecan, and Bevacizumab for Untreated	JCO	2011	CT IV	CT	IV	CT IV	yes	M-Ab+cytotox	monoclonal antibody+cytotoxic	combined	lung small cells				lung				phase II	no Bayéifen	mononarm		NA		1				reported		yes	yes	9.7		10		reported	reported			NA			no	NA	multicentric	negative
113	JCO, 2011, V29, I33, Soria, Randomized Phase II Study of Dulanermin in Combination	JCO	2011	CT IV	CT	IV	CT IV	yes	M-Ab+TT+cytotox	monoclonal antibody+targeted therapy+cytotoxic	combined	lung non small cells				lung				phase II	no Bayéifen	randomized	comparative							reported	1:1:1:1:1	yes	yes	NA		NA		missed	NA		NA	NA	Fisher exact test		no	NA	multicentric	negative
114	JCO, 2011, V29, I33, Yamaguchi, Phase II Study of SMILE Chemotherapy for Newly	JCO	2011	CT po+IV	CT	per os+IV	CT IV	yes	cytotox	cytotoxic	cytotoxic	Lymphome T				hematologia				phase II	no Bayéifen	mononarm		NA		1				deducted		no		5		20		reported	missed			10			no	NA	multicentric	positive
115	JCO, 2011, V29, I34, Leichman, S0356 A Phase II Clinical and Prospective Molecular Trial	JCO	2011	RCT IV	RCT	IV	RCT	yes	cytotox	cytotoxic	cytotoxic	Adénocarcinoma œsophage				digestive				phase II	no Bayéifen	mononarm		NA		2				reported		yes	yes	4		11		reported	reported			NA			private	no	NA	NA	1
116	JCO, 2011, V29, I34, Pappo, R1507, a Monoclonal Antibody to the Insulin-Like Growth	JCO	2011	CT IV	CT	IV	CT IV	no	M-Ab	monoclonal antibody	monoclonal antibody	sarcoma of Ewing				sarcoma				phase II	no Bayéifen	2 arm non-randomized	non-comparative	Green+Dahlberg		2				reported		yes	yes	2.6	2	8	13	reported	missed			NA			private+public	no	multicentric	NA	1
117	JCO, 2011, V29, I34, Ramalingam, Randomized Phase II Study of Erlotinib in Combination	JCO	2011	CT po+IV	CT	per os+IV	CT IV	yes	M-Ab+TT	monoclonal antibody+targeted therapy	combined	lung non small cells				lung				phase II	no Bayéifen	randomized	non-comparative	NA		1				reported	2:1	yes	yes	10		10		reported	missed			14			no	no	multicentric	negative
118	JCO, 2011, V29, I35, Konner, Phase II Study of Intraperitoneal Paclitaxel Plus Cisplatin	JCO	2011	CHIP+CT IV	other		other	yes	M-Ab+cytotox			ovary				gyneco				phase II	no Bayéifen	mononarm		NA		1				deducted		no		NA		10		reported	missed			NA			private	NA	monocentric	positive
119	JCO, 2012, V30, I1, Chawla, Phase II Study of the Mammalian Target of Rapamycin	JCO	2012	CT IV	CT	IV	CT IV	no	TT	targeted therapy	targeted therapy	sarcoma				sarcoma				phase II	no Bayéifen	4 arm non-randomized	non-comparative	ifmon opti		2				reported		yes	yes	5		NA		reported	reported			NA			private	no	multicentric	positive
120	JCO, 2012, V30, I1, Kim, BEAM A Randomized Phase II Study Evaluating the	JCO	2012	CT IV	CT	IV	CT IV	yes	M-Ab+cytotox	monoclonal antibody+cytotoxic	combined	melanoma				skin				phase II	no Bayéifen	randomized	comparative							reported	2:1	no		5		32		reported	NA		NA	NA	Log-rank test		private	NA	multicentric	negative
121	JCO, 2012, V30, I2, Macis, Prognostic Effect of Circulating Adiponectin in a	JCO	2012	HT	HT		HT	yes	HT			breast				breast				phase II	no Bayéifen	randomized	comparative							reported	NA	yes	yes	NA		NA		missed	NA		NA	NA	NA	Pas de primary endpoint donc pas de test stat porr le primary endpoint identifiable	NA	NA	multicentric	NA
122	JCO, 2012, V30, I3, Safety and Efficacy of Combination Immunotherapy With	JCO	2012	Im+CT IV	CT+immunotherapy	IV	CT IV	yes	immunotherapy+M-Abonoclonal	monoclonal antibody	monoclonal antibody	melanoma				skin				phase II	no Bayéifen	mononarm		NA		2				reported		yes	yes	10		20		reported	reported			NA			private	no	NA	NA
123	JCO, 2012, V30, I4, Karlan, Randomized, Dorble-Blind, Placebo-Controlled Phase II	JCO	2012	CT IV	CT	IV	CT IV	yes	TT+cytotox	targeted therapy+cytotoxic	combined	ovary				gyneco				phase II	no Bayéifen	randomized	comparative							reported	1:1:1	yes	yes	20		43		reported	NA		NA	NA	Log-rank test		private	NA	multicentric	negative
124	JCO, 2012, V30, I4, Kaye, Phase II, Open-Label, Randomized, Multicenter Study	JCO	2012	CT po+IV	CT	per os+IV	CT IV	no	TT+cytotox	targeted therapy+cytotoxic	combined	ovary				gyneco				phase II	no Bayéifen	randomized	comparative							reported	1:1:1	no		2.5		20		reported	NA		NA	NA	NA	Test no décrit, mais analyse des PFS selon une metabolichode de Kaplan-Meier	private	NA	multicentric	negative
125	JCO, 2012, V30, I5, Choreiri, Dorble-Blind, Randomized Trial of Docetaxel Plus	JCO	2012	CT po+IV	CT	per os+IV	CT IV	yes	TT+cytotox	targeted therapy+cytotoxic	combined	Cancer urothélial				urology				phase II	no Bayéifen	randomized	comparative					O’Brien-Fleming		reported	1:1	no		5		20		reported	NA		NA	NA	Log-rank test		private	no	multicentric	negative
126	JCO, 2012, V30, I6, Coiffier, Results From a Pivotal, Open-Label, Phase II Study of	JCO	2012	CT IV	CT	IV	CT IV	no	cytotox	cytotoxic	cytotoxic	Lymphome T				hematologia				phase II	no Bayéifen	mononarm		NA		1				deducted		no		NA		NA		reported	missed			NA			private	NA	multicentric	positive
127	JCO, 2012, V30, I8, Ishida, Defucosylated Anti-CCR4 Monoclonal Antibody	JCO	2012	CT IV	CT	IV	CT IV	no	M-Ab	monoclonal antibody	monoclonal antibody	Lymphome or leukemia à cellule T				hematologia				phase II	no Bayéifen	mononarm		NA		1				deducted		yes	yes	5		10		reported	reported			NA			private	NA	multicentric	positive
128	JCO, 2012, V30, I9, Stacchiotti, Phase II study of Imatinib in	JCO	2012	CT po	CT	per os	CT per os/IM/SC	no	TT	targeted therapy	targeted therapy	Chordome				other				phase II	no Bayéifen	mononarm		NA		1				deducted		no		NA		NA		missed	missed			NA			private	NA	multicentric	NA
129	JCO, 2012, V30, I12, Borffet, Phase II Study of Weekly Vinblastine in Recurrent or	JCO	2012	CT IV	CT	IV	CT IV	no	cytotox	cytotoxic	cytotoxic	Gliome				cerebral				phase II	no Bayéifen	mononarm		NA		1				deducted		no		5		20		reported	missed			NA			NA	NA	multicentric	positive
130	JCO, 2012, V30, I12, Motzer, Randomized Phase II Trial of Sunitinib on an Intermittent	JCO	2012	CT po	CT	per os	CT per os/IM/SC	no	TT	targeted therapy	targeted therapy	kidney				urology				phase II	no Bayéifen	randomized	comparative							reported	1:1	no		NA		NA		reported	NA		NA	10	Log-rank test		private	no	multicentric	negative
131	JCO, 2012, V30, I13, Baselga, Sorafenib in combination with capecitabine	JCO	2012	CT po	CT	per os	CT per os/IM/SC	yes	TT+cytotox	targeted therapy+cytotoxic	combined	breast				breast				phase II	no Bayéifen	randomized	comparative					screening design		reported	1:1	no		28		10		reported	NA		NA	NA	Log-rank test		private	NA	multicentric	positive
132	JCO, 2012, V30, I13, Uldrick, Phase II Study of Bevacizumab in Patients With HIV-Associated	JCO	2012	CT IV	CT	IV	CT IV	no	M-Ab	monoclonal antibody	monoclonal antibody	sarcoma de Kapoif				sarcoma				phase II	no Bayéifen	mononarm		ifmon opti		2				reported		yes	yes	10		10		reported	reported			NA			private+public	no	monocentric	positive
133	JCO, 2012, V30, I14, Pettitt, Alemtuzumab in Combination With Methylprednisolone Is	JCO	2012	CT IV	CT	IV	CT IV	no	M-Ab	monoclonal antibody	monoclonal antibody	leukemia lymphoïde chronique				hematologia				phase II	no Bayéifen	mononarm		NA		1				deducted		no		NA		NA		reported	missed			NA			private	NA	multicentric	positive
134	JCO, 2012, V30, I14, Dewdney, Multicenter Randomized Phase II Clinical Trial Comparing	JCO	2012	RCT po+IV	RCT	per os+IV	RCT	yes	M-Ab+cytotox	monoclonal antibody+cytotoxic	combined	Rectum				digestive				phase II	no Bayéifen	randomized	comparative							reported	1:1	yes	yes	5		20		reported	NA		NA	NA	Log-rank test		private	NA	multicentric	negative
135	JCO, 2012, V30, I14, Nosov, Antitumor Activity and Safety of Tivozanib (AV-951) in a	JCO	2012	CT po	CT	per os	CT per os/IM/SC	no	TT	targeted therapy	targeted therapy	kidney				urology				phase II	no Bayéifen	randomized	comparative					discontinuation randomized trial		reported	1:1	no		5		1.2		reported	NA		test exact de Fisher	10	Cochrane-Mantel-Haenszel		no	NA	NA	NA
136	JCO, 2012, V30, I16, Guarneri, Preoperative Chemotherapy Plus Trastuzumab, Lapatinib	JCO	2012	CT po+IV	CT	per os+IV	CT IV	yes	M-Ab+TT+cytotox	monoclonal antibody+targeted therapy+cytotoxic	combined	breast				breast				phase II	no Bayéifen	randomized	non-comparative	ifmon		2				reported	NA	no		10		10		reported	missed			NA			private	no	multicentric	NA	1
137	JCO, 2012, V30, I17, Jänne, Randomized Phase II Trial of Erlotinib Alone or With Carboplatin	JCO	2012	CT po+IV	CT	per os+IV	CT IV	yes	TT+cytotox	targeted therapy+cytotoxic	combined	lung non small cells				lung				phase II	no Bayéifen	randomized	non-comparative	NA		1				reported	NA	yes	yes	10		10		reported	missed			NA			private	NA	multicentric	positive
138	JCO, 2012, V30, I17, List, Deferaifrox Reduces Serum Ferritin and Labile Plasma	JCO	2012	other	other		other					Syndrome myélodysplaifque				hematologia				phase II	no Bayéifen	mononarm		NA		1				deducted		yes	yes	NA		NA		missed	missed			NA			private	NA	multicentric	NA
139	JCO, 2012, V30, I17, Lynch, Ipilimumab in Combination With Paclitaxel and	JCO	2012	CT IV	CT	IV	CT IV	yes	M-Ab+cytotox	monoclonal antibody+cytotoxic	combined	lung non small cells				lung				phase II	no Bayéifen	randomized	comparative							reported	1:1:1	no		10		10		reported	NA		NA	NA	Log-rank test		private	NA	multicentric	negative
140	JCO, 2012, V30, I18, Pro, Brentuximab Vedotin (SGN-35) in Patients With Relapsed	JCO	2012	CT IV	CT	IV	CT IV	no	M-Ab	monoclonal antibody	monoclonal antibody	Lymphome anaplaifque				hematologia				phase II	no Bayéifen	mononarm		NA		1				deducted		yes	no	NA		NA		missed	missed			NA			private	NA	multicentric	NA
141	JCO, 2012, V30, I18, Witta, Randomized Phase II Trial of Erlotinib With and Withort	JCO	2012	CT po	CT	per os	CT per os/IM/SC	yes	TT	targeted therapy	targeted therapy	lung non small cells				lung				phase II	no Bayéifen	randomized	comparative							reported	1:1	yes	yes	10		20		reported	NA		NA	NA	Cochrane-Mantel-Haenszel chi2 test	Log-rank test stratifié used in les résultats	private	NA	multicentric	negative
142	JCO, 2012, V30, I18, Yornes, Panobinostat in Patients With Relapsed Refractory	JCO	2012	CT po	CT	per os	CT per os/IM/SC	no	NA	NA	NA	Lymphome Hodgkin				hematologia				phase II	no Bayéifen	mononarm		ifmon		2				reported		yes	yes	2.5		10		reported	missed			NA			private	no	multicentric	NA	1
143	JCO, 2012, V30, I18, Yornes, Results of a Pivotal Phase II Study of Brentuximab Vedotin for	JCO	2012	CT IV	CT	IV	CT IV	no	M-Ab	monoclonal antibody	monoclonal antibody	Lymphome Hodgkin				hematologia				phase II	no Bayéifen	mononarm		NA		1				deducted		no		NA		NA		reported	missed			NA			private	NA	multicentric	positive
144	JCO, 2012, V30, I19, George, Efﬁcacy and Safety of Regorafenib in Patients With	JCO	2012	CT po	CT	per os	CT per os/IM/SC	no	TT	targeted therapy	targeted therapy	GIST				digestive				phase II	no Bayéifen	mononarm		NA		1				reported		yes	yes	8		10		reported	missed			10			private	NA	multicentric	positive
145	JCO, 2012, V30, I20, Ebb, Phase II Trial of Trastuzumab in Combination With	JCO	2012	CT IV	CT	IV	CT IV	yes	M-Ab+cytotox	monoclonal antibody+cytotoxic	combined	Ostéosarcoma				sarcoma				phase II	no Bayéifen	2 arm non-randomized	comparative	NA		1				deducted		yes	yes	NA		NA		missed	NA		NA	NA	NA	Pas de primary endpoint donc pas de test stat porr le primary endpoint identifiable, mais utilise un log-rank test	public	NA	NA	NA
146	JCO, 2012, V30, I20, Kindler, Multicenter, Dorble-Blind, Placebo-Controlled	JCO	2012	CT IV	CT	IV	CT IV	yes	M-Ab+cytotox	monoclonal antibody+cytotoxic	combined	Mésothéliome pleural malin				lung				phase II	no Bayéifen	randomized	comparative							reported	1:1	yes	yes	10		10		reported	NA		NA	NA	Log-rank test		private	no	multicentric	negative
147	JCO, 2012, V30, I21, Bonanni, Dual Effect of Metformin on Breast Cancer Proliferation in	JCO	2012	other	other		other					breast				breast				phase II	no Bayéifen	randomized	comparative							reported	1:1	yes	yes	5		20		reported	NA		NA	10	NA		NA	NA	monocentric	negative
148	JCO, 2012, V30, I21, Carey, TBCRC 001 Randomized Phase II Study of Cetuximab in	JCO	2012	CT IV	CT	IV	CT IV	yes	M-Ab+cytotox	monoclonal antibody+cytotoxic	combined	breast				breast				phase II	no Bayéifen	randomized	non-comparative	ifmon opti		2				reported	1:1	yes	yes	NA		NA		reported	missed			NA			private	yes	multicentric	NA	1
149	JCO, 2012, V30, I22, Bachelot, Randomized Phase II Trial of Everolimus in Combination	JCO	2012	CT po+HT	CT+HT	per os	CT per os/IM/SC	yes	HT+TT	targeted therapy	targeted therapy	breast				breast				phase II	no Bayéifen	randomized	non-comparative	ifmon Min		2				reported	1:1	no		5		10		reported	reported			NA			private	no	multicentric	NA
150	JCO, 2012, V30, I22, Schaake, Tumor Response and Toxicity of Neoadjuvant Erlotinib in	JCO	2012	CT po	CT	per os	CT per os/IM/SC	no	TT	targeted therapy	targeted therapy	lung non small cells				lung				phase II	no Bayéifen	mononarm		ifmon Min		2				reported		yes	yes	5		20		reported	reported			NA			private	no	multicentric	positive
151	JCO, 2012, V30, I24, Chan, Prospective Study of Bevacizumab Plus Temozolomide in	JCO	2012	CT po+IV	CT	per os+IV	CT IV	yes	M-Ab+cytotox	monoclonal antibody+cytotoxic	combined	tumor neuroendocrines				other				phase II	no Bayéifen	mononarm		NA		2				reported		yes	yes	22		13		reported	missed			NA			private	no	multicentric	positive
152	JCO, 2012, V30, I24, Ferreri, Chlamydophila Pifttaci Eradication With Doxycycline As	JCO	2012	other	other		other					Lymphome oculaire				hematologia				phase II	no Bayéifen	mononarm		Gehan		2				reported		yes	yes	NA		5		reported	missed			NA			NA	no	multicentric	NA
153	JCO, 2012, V30, I25, of Amore, Up-Front Autologors Stem-Cell Transplantation in	JCO	2012	CT IV	CT	IV	CT IV	yes	cytotox	cytotoxic	cytotoxic	Lymphome T				hematologia				phase II	no Bayéifen	mononarm		NA		1				deducted		no		NA		NA		missed	missed			NA			NA	NA	multicentric	NA
154	JCO, 2012, V30, I25, Smith, Phase II Study of Rituximab Plus Cyclophosphamide	JCO	2012	CT IV+RT metabolic	other		other	yes	M-Ab+cytotox			Lymphome ofmanteau				hematologia				phase II	no Bayéifen	mononarm		NA		1				deducted		no		10		15		reported	reported			10			private	NA	multicentric	positive
155	JCO, 2012, V30, I26, Fischer, Bendamustine in Combination With Rituximab for	JCO	2012	CT IV	CT	IV	CT IV	yes	M-Ab+cytotox	monoclonal antibody+cytotoxic	combined	leukemia lymphoïde chronique				hematologia				phase II	no Bayéifen	mononarm		ifmon opti		2				reported		yes	yes	5		10		reported	missed			NA			private	no	multicentric	NA	1
156	JCO, 2012, V30, I26, Krop, A Phase II Study of Trastuzumab Emtanifne in Patients	JCO	2012	CT IV	CT	IV	CT IV	yes	M-Ab+cytotox	monoclonal antibody+cytotoxic	combined	breast				breast				phase II	no Bayéifen	mononarm		EMFSP		1				reported		yes	yes	NA		20		reported	missed			NA			private	NA	multicentric	positive
157	JCO, 2012, V30, I26, McCahill, Primary mFOLFOX6 Plus Bevacizumab Withort Resection	JCO	2012	CT IV	CT	IV	CT IV	yes	M-Ab+cytotox	monoclonal antibody+cytotoxic	combined	Colon				digestive				phase II	no Bayéifen	mononarm		ifmon		2				reported		no		5		15		reported	reported			NA			no	no	multicentric	positive
158	JCO, 2012, V30, I27, Petrella, Interleukin-21 Has Activity in Patients With Metastatic	JCO	2012	Im	immunotherapy		immunotherapy	no	immunotherapy			melanoma				skin				phase II	no Bayéifen	3 arm non-randomized	non-comparative	multin D		2				reported		yes	yes	NA		NA		reported	reported			NA			private	no	multicentric	positive
159	JCO, 2012, V30, I27, Ramalingam, Randomized Phase II Study of Dacomitinib (PF-00299804)	JCO	2012	CT po	CT	per os	CT per os/IM/SC	no	TT	targeted therapy	targeted therapy	lung non small cells				lung				phase II	no Bayéifen	randomized	comparative							reported	1:1	yes	yes	10		20		reported	NA		log-rank test	NA	Log-rank test		private	NA	multicentric	positive
160	JCO, 2012, V30, I28, Wong, Phase II Trial of Cetuximab With or Withort Paclitaxel in	JCO	2012	CT IV	CT	IV	CT IV	yes	M-Ab+cytotox	monoclonal antibody+cytotoxic	combined	carcinoma urothélial				urology				phase II	no Bayéifen	randomized	non-comparative	NA		2				reported	1:1	no		7.1		9.6		reported	reported			NA			private	yes	multicentric	positive
161	JCO, 2012, V30, I33, Dummer, Prospective International Multicenter Phase II Trial of	JCO	2012	CT IV	CT	IV	CT IV	no	cytotox	cytotoxic	cytotoxic	Mycoifs fongoïde				skin				phase II	no Bayéifen	mononarm		Fleming		1				reported		no		10		5		reported	reported			NA			private	NA	multicentric	positive
162	JCO, 2012, V30, I36, Ardizzoni, Pemetrexed Versus Pemetrexed and Carboplatin As	JCO	2012	CT IV	CT	IV	CT IV	yes	cytotox	cytotoxic	cytotoxic	lung non small cells				lung				phase II	no Bayéifen	randomized	comparative							reported	1:1	no		5		20		reported	NA		log-rank test	NA	Log-rank test		private+public	NA	multicentric	negative
163	JCO, 2013, V31, I1, Damaj, Results From a Prospective, Open-Label, Phase II Trial of	JCO	2013	CT IV	CT	IV	CT IV	no	cytotox	cytotoxic	cytotoxic	Lymphome T				hematologia				phase II	no Bayéifen	mononarm		Gehan		2				reported		no		5		NA		reported	missed			NA			private	no	multicentric	positive
164	JCO, 2013, V31, I1, Levine, Pegylated Liposomal Doxorubicin, Rituximab	JCO	2013	CT IV	CT	IV	CT IV	yes	M-Ab+cytotox	monoclonal antibody+cytotoxic	combined	Lymphome VIH positive				hematologia				phase II	no Bayéifen	mononarm		NA		1				deducted		yes	yes	10		13		reported	missed			10			no	NA	multicentric	NA
165	JCO, 2013, V31, I2, Choreiri, Phase II and Biomarker Study of the Dual MET-VEGFR2	JCO	2013	CT po	CT	per os	CT per os/IM/SC	no	TT	targeted therapy	targeted therapy	Cancer ofkidney papillaire				urology				phase II	no Bayéifen	2 arm non-randomized	non-comparative	NA		1				reported		yes	yes	10		10		missed	missed			NA			private	NA	multicentric	NA
166	JCO, 2013, V31, I2, Hainsworth, Molecular Gene Expresifon Profiling to Predict the Tissue of	JCO	2013	BM	other		other					Primitif indéterminé				other				phase II	no Bayéifen	mononarm		NA		1				deducted		yes	yes	NA		NA		reported	missed			NA			private	NA	multicentric	positive
167	JCO, 2013, V31, I2, Ludwig, Randomized Phase II Study of Bortezomib, Thalidomide	JCO	2013	CT po+IV	CT	per os+IV	CT IV	yes	TT+cytotox	targeted therapy+cytotoxic	combined	Myélome				hematologia				phase II	no Bayéifen	randomized	non-comparative	ifmon opti		2				reported	1:1	yes	yes	10		20		reported	missed			NA			private	no	multicentric	positive
168	JCO, 2013, V31, I3, Scholz, 90Yttrium-Ibritumomab-Tiuxetan as First-Line Treatment	JCO	2013	RT metabolic	RT metabolic		other					Lymphome folliculaire				hematologia				phase II	no Bayéifen	mononarm		NA		1				deducted		no		NA		NA		missed	missed			NA			private	NA	multicentric	NA
169	JCO, 2013, V31, I4, Kim, Phase II Study of the MEK1-MEK2 Inhibitor Trametinib in	JCO	2013	CT po	CT	per os	CT per os/IM/SC	no	TT	targeted therapy	targeted therapy	melanoma				skin				phase II	no Bayéifen	2 arm non-randomized	non-comparative	Green+Dahlberg		2				reported		yes	yes	5		10		reported	missed			NA			private	yes	multicentric	positive
170	JCO, 2013, V31, I4, Moskowitz, Phase II Study of Bendamustine in Relapsed and Refractory	JCO	2013	CT IV	CT	IV	CT IV	no	cytotox	cytotoxic	cytotoxic	Lymphome Hodgkin				hematologia				phase II	no Bayéifen	mononarm		ifmon		2				reported		no		10		10		reported	reported			NA			private	no	monocentric	positive
171	JCO, 2013, V31, I4, Smith, Cabozantinib in Patients With Advanced Prostate Cancer	JCO	2013	CT IV	CT	IV	CT IV	no	TT	targeted therapy	targeted therapy	Prostate				urology				phase II	no Bayéifen	randomized	comparative					discontinuation randomized trial		reported	1:1	yes	yes	NA		20		reported	NA		NA	NA	NA	Pas de primary endpoint donc pas de test stat porr le primary endpoint identifiable, mais utilise un log-rank test	private	NA	multicentric	NA
172	JCO, 2013, V31, I5, Badorx, Phase II Study of Lenalidomide and Rituximab As Salvage	JCO	2013	CT po+IV	CT	per os+IV	CT IV	yes	M-Ab+cytotox	monoclonal antibody+cytotoxic	combined	leukemia lymphoïde chronique				hematologia				phase II	no Bayéifen	mononarm		NA		1				deducted		yes	yes	NA		NA		missed	missed			NA			private	NA	monocentric	NA
173	JCO, 2013, V31, I6, Balar, Phase II Study of Gemcitabine, Carboplatin, and	JCO	2013	CT IV	CT	IV	CT IV	yes	M-Ab+cytotox	monoclonal antibody+cytotoxic	combined	carcinoma urothélial				urology				phase II	no Bayéifen	mononarm		NA		1				deducted		no		5		20		reported	reported	no		NA			private	NA	monocentric	negative
174	JCO, 2013, V31, I6, O'Brien, High-Dose Vincristine Sulfate Liposome Injection for	JCO	2013	CT IV	CT	IV	CT IV	no	cytotox	cytotoxic	cytotoxic	leukemia aigue lymphoblastique				hematologia				phase II	no Bayéifen	mononarm		NA		1				deducted		no		NA		NA		reported	reported			NA			private	NA	multicentric	positive
175	JCO, 2013, V31, I7, Lefebvre, Induction Chemotherapy Followed by Either	JCO	2013	RCT IV	RCT	IV	RCT	yes	M-Ab+cytotox	monoclonal antibody+cytotoxic	combined	Larynx	Hypopharynx			UADT				phase II	no Bayéifen	randomized	non-comparative	Fleming		1				reported	1:1	no		5		10		reported	missed			NA			no	NA	multicentric	NA	1
176	JCO, 2013, V31, I7, Welsh, Phase II Trial of Erlotinib Plus Concurrent Whole-Brain	JCO	2013	RCT po	RCT	per os	RCT	no	TT	targeted therapy	targeted therapy	lung non small cells				lung				phase II	no Bayéifen	mononarm		NA		1				deducted		yes	yes	NA		NA		reported	missed			NA			private	NA	multicentric	positive
177	JCO, 2013, V31, I9, Hurvitz, Phase II Randomized Study of Trastuzumab Emtanifne	JCO	2013	CT IV	CT	IV	CT IV	yes	M-Ab+cytotox	monoclonal antibody+cytotoxic	combined	breast				breast				phase II	no Bayéifen	randomized	comparative							reported	1:1	yes	yes	NA		NA		missed	NA		NA	NA	Log-rank test		private	NA	multicentric	positive
178	JCO, 2013, V31, I11, Ito, Prospective Randomized Phase II Trial of a ifngle Early	JCO	2013	other	other		other					carcinoma urothélial				urology				phase II	no Bayéifen	randomized	comparative							reported	NA	no		5		10		reported	NA		chi-2	NA	NA	Pas de primary endpoint donc pas de test stat porr le primary endpoint identifiable	NA	NA	multicentric	NA
179	JCO, 2013, V31, I11, Visco, Combination of Rituximab, Bendamustine, and	JCO	2013	CT IV	CT	IV	CT IV	yes	M-Ab+cytotox	monoclonal antibody+cytotoxic	combined	Lymphome ofmanteau				hematologia				phase II	no Bayéifen	mononarm		ifmon opti		2				reported		yes	yes	5		10		reported	reported			NA			NA	no	NA	positive
180	JCO, 2013, V31, I11, Martins, Cisplatin and Radiotherapy With or Withort Erlotinib in	JCO	2013	RCT po+IV	RCT	per os+IV	RCT	yes	TT+cytotox	targeted therapy+cytotoxic	combined	carcinoma épidermoïde tête et cor				UADT				phase II	no Bayéifen	randomized	comparative							reported	NA	yes	yes	5		20		reported	NA		two-ifded chi-2	5	logistic regresifon		private	NA	multicentric	negative
181	JCO, 2013, V31, I14, Rimawi, Multicenter Phase II Study of Neoadjuvant Lapatinib and	JCO	2013	Ct po+IV+HT	CT+HT	per os+IV	CT IV	yes	HT+M-Ab+TT	monoclonal antibody+targeted therapy	combined	breast				breast				phase II	no Bayéifen	2 arm non-randomized	non-comparative	ifmon opti		2				reported		no		5		15		reported	missed			NA			private	no	multicentric	positive
182	JCO, 2013, V31, I16, Edelman, Randomized Phase II Study of Ixabepilone or Paclitaxel Plus	JCO	2013	CT IV	CT	IV	CT IV	yes	cytotox	cytotoxic	cytotoxic	lung non small cells				lung				phase II	no Bayéifen	randomized	comparative							reported	1:1	yes	yes	20		10		reported	NA		log-rank test	NA	Log-rank test		private	NA	multicentric	negative
183	JCO, 2013, V31, I16, Dickson, Phase II Trial of the CDK4 Inhibitor PD0332991 in Patients	JCO	2013	CT po	CT	per os	CT per os/IM/SC	no	TT	targeted therapy	targeted therapy	Liposarcoma				sarcoma				phase II	no Bayéifen	mononarm		NA		1				reported		yes	yes	9		15		reported	reported			NA			no	NA	monocentric	positive
184	JCO, 2013, V31, I17, Dudley, Randomized Selection design Trial Evaluating	JCO	2013	Im	immunotherapy		immunotherapy	yes	immunotherapy			melanoma				skin				phase II	no Bayéifen	randomized	non-comparative	sél		1				reported	1:1	yes	yes	9		NA		reported	missed			NA			NA	NA	NA	positive
185	JCO, 2013, V31, I17, Ohmachi, Multicenter Phase II Study of Bendamustine Plus Rituximab	JCO	2013	CT IV	CT	IV	CT IV	yes	M-Ab+cytotox	monoclonal antibody+cytotoxic	combined	Lymphome B				hematologia				phase II	no Bayéifen	mononarm		NA		1				deducted		no		NA		NA		reported	missed			NA			private	NA	multicentric	positive
186	JCO, 2013, V31, I17, Yardley, Randomized Phase II, Dorble-Blind, Placebo-Controlled	JCO	2013	CT po+HT	CT+HT	per os	CT per os/IM/SC	yes	HT+TT	targeted therapy	targeted therapy	breast				breast				phase II	no Bayéifen	randomized	comparative							reported	1:1	yes	yes	10		20		reported	NA		log-rank test	NA	Log-rank test		private	NA	multicentric	negative
187	JCO, 2013, V31, I18, Kummar, Cediranib for Metastatic Alveolar Soft Part Sarcoma	JCO	2013	CT po	CT	per os	CT per os/IM/SC	no	TT	targeted therapy	targeted therapy	sarcoma				sarcoma				phase II	no Bayéifen	mononarm		opti		2				reported		yes	yes	NA		NA		reported	missed			NA			public	no	NA	NA
188	JCO, 2013, V31, I19, Bruera, Methylphenidate and or a Nurifng Telephone Intervention	JCO	2013	other	other		other					Tort				tort				phase II	no Bayéifen	randomized	comparative							reported	NA	no		NA		NA		reported	NA		NA	NA	Wilcoxon txo-sample test + Kruskal- Wallis test		NA	NA	multicentric	negative
189	JCO, 2013, V31, I19, Kruit, Selection of Immunostimulant AS15 for Active Immunization	JCO	2013	Im	immunotherapy		immunotherapy	no	immunotherapy			melanoma				skin				phase II	no Bayéifen	randomized	non-comparative	Bryant+Day		1				reported	NA	yes	yes	10		10		reported	reported			NA			private	NA	multicentric	positive
190	JCO, 2013, V31, I19, Vansteensticke, Adjuvant MAGE-A3 Immunotherapy in Resected no	JCO	2013	Im	immunotherapy		immunotherapy	no	immunotherapy			lung non small cells				lung				phase II	no Bayéifen	randomized	comparative							reported	2:1	yes	yes	20		50		reported	NA		NA	NA	Log-rank test		private	NA	multicentric	negative
191	JCO, 2013, V31, I20, Baselga, Randomized Phase II Study of the Anti–Epidermal Growth	JCO	2013	CT IV	CT	IV	CT IV	yes	TT+cytotox	targeted therapy+cytotoxic	combined	breast				breast				phase II	no Bayéifen	randomized	comparative							reported	2:1	no		10		20		reported	NA		NA	5	Cochrane-Mantel-Haenszel		no	NA	multicentric	negative
192	JCO, 2013, V31, I23, Morschhauser, Obinutuzumab (GA101) Monotherapy in	JCO	2013	CT IV	CT	IV	CT IV	no	M-Ab	monoclonal antibody	monoclonal antibody	Lymphome B	Lymphome ofmanteau			hematologia				phase II	no Bayéifen	randomized	non-comparative	NA		1				deducted	NA	yes	yes	NA		NA		missed	missed			NA			private	NA	multicentric	NA
193	JCO, 2013, V31, I23, Salles, Obinutuzumab (GA101) in Patients With	JCO	2013	CT IV	CT	IV	CT IV	no	M-Ab	monoclonal antibody	monoclonal antibody	Lymphome no Hodgkinien				hematologia				phase II	no Bayéifen	randomized	non-comparative	NA		1				reported	1:1	yes	yes	NA		NA		reported	missed			NA			private	NA	multicentric	positive
194	JCO, 2013, V31, I25, Vergote, Randomized, Phase II, Placebo-Controlled, Dorble-Blind	JCO	2013	CT po+IV	CT	per os+IV	CT IV	yes	TT+cytotox	targeted therapy+cytotoxic	combined	ovary				gyneco				phase II	no Bayéifen	randomized	comparative							reported	1:1	yes	yes	5		30		reported	reported		NA	NA	Log-rank test		private	NA	multicentric	negative
195	JCO, 2013, V31, I26, Ascierto, Phase II Trial (BREAK-2) of the BRAF Inhibitor Dabrafenib	JCO	2013	CT po	CT	per os	CT per os/IM/SC	no	TT	targeted therapy	targeted therapy	melanoma				skin				phase II	no Bayéifen	mononarm		NA		1				deducted		yes	yes	NA		NA		missed	missed			NA			private	NA	multicentric	NA
196	JCO, 2013, V31, I26, Hodi, Imatinib for Melanomas Harboring Mutationally Activated	JCO	2013	CT po	CT	per os	CT per os/IM/SC	no	TT	targeted therapy	targeted therapy	melanoma				skin				phase II	no Bayéifen	mononarm		ifmon		2				reported		yes	yes	11		16		reported	reported	yes		NA			private	no	multicentric	positive
197	JCO, 2013, V31, I26, Li, Apatinib for Chemotherapy-Refractory Advanced	JCO	2013	CT po	CT	per os	CT per os/IM/SC	no	TT	targeted therapy	targeted therapy	Gastrique				digestive				phase II	no Bayéifen	randomized	comparative							reported	1:1:1	no		10		20		reported	NA		NA	20	Log-rank test		NA	NA	multicentric	positive
198	JCO, 2013, V31, I27, Katakami, LUX-Lung 4 A Phase II Trial of Afatinib in Patients With	JCO	2013	CT po	CT	per os	CT per os/IM/SC	no	TT	targeted therapy	targeted therapy	lung non small cells				lung				phase II	no Bayéifen	mononarm		NA		1				deducted		yes	yes	2.5		6		reported	missed			NA			private	NA	multicentric	NA
199	JCO, 2013, V31, I29, Goy, ifngle-Agent Lenalidomide in Patients With Mantle-Cell	JCO	2013	CT po	CT	per os	CT per os/IM/SC	no	TT	targeted therapy	targeted therapy	Lymphome ofmanteau				hematologia				phase II	no Bayéifen	mononarm		NA		1				deducted		no		NA		NA		missed	missed			NA			private	NA	multicentric	NA
200	JCO, 2013, V31, I29, Kitagawa, Sentinel Node Mapping for Gastric Cancer A Prospective	JCO	2013	other	other		other					Gastrique				digestive				phase II	no Bayéifen	mononarm		NA		1				deducted		no		5		10		reported	NA			12			no	NA	multicentric	NA
201	JCO, 2013, V31, I31, Morris, Rituximab, Methotrexate, Procarbazine, and Vincristine	JCO	2013	RCT IV	RCT	IV	RCT	yes	M-Ab+cytotox	monoclonal antibody+cytotoxic	combined	Lymphome cérébral				hematologia				phase II	no Bayéifen	mononarm		NA		1				deducted		yes	yes	NA		NA		missed	missed			NA			no	NA	multicentric	NA
202	JCO, 2013, V31, I31, Soliman, Phase II Trial of Palliative Radiotherapy for Hepatocellular	JCO	2013	RT	RT		RT					Hépatocarcinoma	metabolicastases hépatiques			digestive				phase II	no Bayéifen	mononarm		NA		1				deducted		no		NA		NA		reported	reported			NA			NA	NA	NA	negative
203	JCO, 2013, V31, I32, Spigel, Randomized Phase II Trial of Onartuzumab in	JCO	2013	CT po+IV	CT	per os+IV	CT IV	yes	M-Ab+TT	monoclonal antibody+targeted therapy	combined	lung non small cells				lung				phase II	no Bayéifen	randomized	comparative							reported	1:1	yes	yes	10		50		reported	NA		NA	NA	Log-rank test		private	NA	multicentric	negative
204	JCO, 2013, V31, I32, Vergote, Randomized Multicenter Phase II Trial Comparing Two	JCO	2013	CT IV	CT	IV	CT IV	no	cytotox	cytotoxic	cytotoxic	ovary				gyneco				phase II	no Bayéifen	randomized	non-comparative	ifmon		2				reported	1:1	no		2.9		14.5		reported	reported			NA			private	no	multicentric	positive
205	JCO, 2013, V31, I33, Armand, Disabling Immune Tolerance by Programmed Death-1	JCO	2013	CT IV	CT	IV	CT IV	no	M-Ab	monoclonal antibody	monoclonal antibody	Lymphome B				hematologia				phase II	no Bayéifen	mononarm		NA		1				deducted		yes	yes	10		13		reported	reported			NA			private	NA	multicentric	positive
206	JCO, 2013, V31, I35, Hamadani, ifbling Donor and Recipient Immune Modulation	JCO	2013	CT IV	CT	IV	CT IV	yes	cytotox	cytotoxic	cytotoxic	Hémopathie maligne				hematologia				phase II	no Bayéifen	mononarm		ifmon Min		2				reported		yes	yes	5		20		reported	reported			NA			no	no	NA	positive
207	JCO, 2013, V31, I35, Naumann, PRECEDENT A Randomized Phase II Trial Comparing	JCO	2013	CT IV	CT	IV	CT IV	yes	cytotox	cytotoxic	cytotoxic	ovary	Trompes de Fallope	Primitifs péritonéaux		gyneco				phase II	no Bayéifen	randomized	comparative							reported	2:1	no		10		30		reported	NA	yes	Lachin and Forlkes	NA	NA	Test no décrit, mais analyse des PFS selon une metabolichode de Kaplan-Meier	private	NA	multicentric	positive
208	JCO, 2013, V31, I35, Poplin, Randomized, Multicenter, Phase II Study of CO-101 Versus	JCO	2013	CT IV	CT	IV	CT IV	no	cytotox	cytotoxic	cytotoxic	Pancréas				digestive				phase II	no Bayéifen	randomized	comparative							reported	1:1	yes	yes	5		10		reported	NA		NA	NA	Log-rank test		private	NA	multicentric	negative
209	JCO, 2014, V32, I1, Friedberg, Phase II Study of Alisertib, a Selective Aurora A Kinase	JCO	2014	CT po	CT	per os	CT per os/IM/SC	no	TT	targeted therapy	targeted therapy	Lymphome no Hodgkinien				hematologia				phase II	no Bayéifen	mononarm		ifmon opti		2				reported		yes	yes	5		10		reported	missed			NA			private	no	multicentric	positive
210	JCO, 2014, V32, I3, Illidge, Fractionated 90Y-Ibritumomab Tiuxetan	JCO	2014	RT metabolic	RT metabolic		other					Lymphome folliculaire				hematologia				phase II	no Bayéifen	mononarm		NA		1				deducted		no		NA		NA		missed	missed			NA			private	NA	multicentric	NA
211	JCO, 2014, V32, I3, Payne, Phase II Pilot Study of Intravenors High-Dose Interferon	JCO	2014	Im	immunotherapy		immunotherapy	no	immunotherapy			melanoma				skin				phase II	no Bayéifen	randomized	comparative							reported	1:1	no		NA		20		reported	NA		NA	NA	Log-rank test		private	NA	NA	NA
212	JCO, 2014, V32, I4, Fields, De Novo Treatment of Diffuse Large B-Cell Lymphoma With	JCO	2014	CT IV	CT	IV	CT IV	yes	M-Ab+cytotox	monoclonal antibody+cytotoxic	combined	Lymphome B				hematologia				phase II	no Bayéifen	mononarm		ifmon opti		2				reported		no		10		10		reported	reported			30			private	no	multicentric	positive
213	JCO, 2014, V32, I5, Koon, Phase II Trial of Imatinib in AIDS-Associated Kapoif’s	JCO	2014	CT po	CT	per os	CT per os/IM/SC	no	TT	targeted therapy	targeted therapy	sarcoma Kapoif				sarcoma				phase II	no Bayéifen	mononarm		ifmon		2				reported		yes	yes	10		10		reported	missed			25			private	no	multicentric	NA
214	JCO, 2014, V32, I6, Schrag, Neoadjuvant Chemotherapy Withort Rortine Use of	JCO	2014	CT IV	CT	IV	CT IV	yes	M-Ab+cytotox	monoclonal antibody+cytotoxic	combined	Rectum				digestive				phase II	no Bayéifen	mononarm		ifmon		2				reported		no		10		10		reported	reported			NA			private	no	monocentric	positive
215	JCO, 2014, V32, I8, Kim, Open-Label, Exploratory Phase II Trial of Oral Itraconazole	JCO	2014	other	other		other					carcinoma basocellulaire				skin				phase II	no Bayéifen	3 arm non-randomized	non-comparative	NA		1				deducted		yes	yes	NA		NA		missed	missed			NA			no	NA	multicentric	NA
216	JCO, 2014, V32, I9, Advani, Mature Results of a Phase II Study of Rituximab Therapy for	JCO	2014	CT IV	CT	IV	CT IV	no	M-Ab	monoclonal antibody	monoclonal antibody	Lymphome Hodgkin				hematologia				phase II	no Bayéifen	2 arm non-randomized	comparative	NA		1				reported		no		5		20		reported	NA		NA	NA	NA	two-ifded test sans plus de préciifon	private	no	multicentric	NA
217	JCO, 2014, V32, I10, Guarneri, Dorble-Blind, Placebo-Controlled, Multicenter	JCO	2014	CT po+HT	CT+HT	per os	CT per os/IM/SC	yes	HT+TT	targeted therapy	targeted therapy	breast				breast				phase II	no Bayéifen	randomized	non-comparative	ifmon		2				reported	1:1	yes	yes	10		10		reported	missed			NA			private	no	multicentric	positive
218	JCO, 2014, V32, I11, Ogura, Multicenter Phase II Study of Mogamulizumab (KW-0761)	JCO	2014	CT IV	CT	IV	CT IV	no	M-Ab	monoclonal antibody	monoclonal antibody	Lymphome T				hematologia				phase II	no Bayéifen	mononarm		NA		1				deducted		yes	yes	NA		10		reported	missed			NA			private	NA	multicentric	positive
219	JCO, 2014, V32, I12, Hillmen, Rituximab Plus Chlorambucil As First-Line Treatment for	JCO	2014	CT po+IV	CT	per os+IV	CT IV	yes	M-Ab+cytotox	monoclonal antibody+cytotoxic	combined	Lecémie lymphoïde chronique				hematologia				phase II	no Bayéifen	mononarm		NA		1				deducted		yes	no	NA		NA		missed	missed			NA			private	NA	multicentric	NA
220	JCO, 2014, V32, I12, Wislez, Customized Adjuvant Phase II Trial in Patients With	JCO	2014	BM	other		other					lung non small cells				lung				phase II	no Bayéifen	randomized	non-comparative	Fleming		1				reported	1:1	yes	yes	5		5		reported	missed			NA			private	NA	multicentric	positive
221	JCO, 2014, V32, I12, Prebet, Prolonged Administration of Azacitidine With or Withort	JCO	2014	CT SC+po	CT	per os+SC	CT per os/IM/SC	yes	cytotox	cytotoxic	cytotoxic	Syndrome myélodysplaifque	leukemia aigue myéloide			hematologia				phase II	no Bayéifen	randomized	non-comparative	NA		2				reported	1:1	yes	yes	10		10		reported	reported			10			private	no	multicentric	positive
222	JCO, 2014, V32, I14, Miller, Phase IIa Trial of Trastuzumab Emtanifne With	JCO	2014	CT IV	CT	IV	CT IV	yes	M-Ab+cytotox	monoclonal antibody+cytotoxic	combined	breast				breast				phase II	no Bayéifen	mononarm		NA		2				deducted		yes	yes	NA		NA		reported	reported			NA			private	no	multicentric	negative
223	JCO, 2014, V32, I18, Choreiri, Neoadjuvant Dose-Dense Methotrexate, Vinblastine, Doxo	JCO	2014	CT IV	CT	IV	CT IV	yes	cytotox	cytotoxic	cytotoxic	carcinoma urothélial				urology				phase II	no Bayéifen	mononarm		ifmon opti		2				reported		yes	yes	10		15		reported	reported			5			private	no	multicentric	positive
224	JCO, 2014, V32, I18, Plimack, Accelerated Methotrexate, Vinblastine, Doxorubicin, and	JCO	2014	CT IV	CT	IV	CT IV	yes	cytotox	cytotoxic	cytotoxic	bladder				urology				phase II	no Bayéifen	mononarm		ifmon		2				reported		yes	yes	4		14		reported	reported			NA			no	no	multicentric	NA
225	JCO, 2014, V32, I19, James, Lenalidomide and Rituximab for the Initial Treatment of	JCO	2014	CT po+IV	CT	per os+IV	CT IV	yes	M-Ab+cytotox	monoclonal antibody+cytotoxic	combined	leukemia lymphoïde chronique				hematologia				phase II	no Bayéifen	2 arm non-randomized	non-comparative	NA		1				deducted		yes	yes	NA		NA		missed	missed			NA			private	NA	multicentric	NA
226	JCO, 2014, V32, I21, Schwartzberg, PEAK A Randomized, Multicenter Phase II Study of	JCO	2014	CT IV	CT	IV	CT IV	yes	M-Ab+cytotox	monoclonal antibody+cytotoxic	combined	Colon	Rectum			digestive				phase II	no Bayéifen	randomized	comparative							reported	1:1	yes	yes	NA		NA		missed	NA		NA	NA	NA	metabolichode Kaplan-Meier et modèle de Cox décrits in les "methods"	private	NA	multicentric	negative
227	JCO, 2014, V32, I23, Allen, Sorthwest Oncology Grorp S0802 A Randomized, Phase II	JCO	2014	CT IV	CT	IV	CT IV	yes	TT+cytotox	targeted therapy+cytotoxic	combined	lung small cells				lung				phase II	no Bayéifen	randomized	comparative							reported	1:1	no		10		10		reported	NA		NA	NA	Fisher exact test		no	no	NA	negative
228	JCO, 2014, V32, I23, Harari, Postoperative Chemoradiotherapy and Cetuximab for	JCO	2014	RCT IV	RCT	IV	RCT	yes	M-Ab+cytotox	monoclonal antibody+cytotoxic	combined	carcinoma épidermoïde tête et cor				UADT				phase II	no Bayéifen	randomized	non-comparative	Dixon+ifmon		1				reported	NA	yes	yes	5		20		reported	missed			10			private	NA	NA	positive
229	JCO, 2014, V32, I25, Miller, Pemetrexed and Cisplatin for the Treatment of Advanced,	JCO	2014	CT IV	CT	IV	CT IV	yes	cytotox	cytotoxic	cytotoxic	Col de l'utérus				gyneco				phase II	no Bayéifen	2 arm non-randomized	non-comparative	London+Chiang		2				reported		no		10		10		reported	missed			NA			NA	no	multicentric	NA
230	JCO, 2014, V32, I25, Motzer, Phase II Randomized Trial Comparing Sequential First-Line	JCO	2014	CT po	CT	per os	CT per os/IM/SC	no	TT	targeted therapy	targeted therapy	kidney				urology				phase II	no Bayéifen	randomized	comparative							reported	1:1	no		10		20		reported	reported		NA	20	NA	Cox proportional model mais pas plus de préciifon	private	NA	multicentric	negative
231	JCO, 2014, V32, I25, Rorssel, Front-Line Transplantation Program With Lenalidomide,	JCO	2014	CT po+IV	CT	per os+IV	CT IV	yes	cytotox	cytotoxic	cytotoxic	Myélome				hematologia				phase II	no Bayéifen	mononarm		NA		1				reported		yes	yes	5		20		reported	reported			NA			private	NA	multicentric	positive
232	JCO, 2014, V32, I29, Chawla, Phase II Study of the Safety and Antitumor Activity	JCO	2014	CT IV	CT	IV	CT IV	yes	cytotox	cytotoxic	cytotoxic	sarcoma tissu mor				sarcoma				phase II	no Bayéifen	mononarm		NA		1				deducted		yes	yes	NA		NA		missed	missed			NA			private	NA	multicentric	NA
233	JCO, 2014, V32, I30, Smith, Cabozantinib in Chemotherapy-Pretreated Metastatic Castration-Reifstant Prosta	JCO	2014	CT po	CT	per os	CT per os/IM/SC	no	TT	targeted therapy	targeted therapy	Prostate				urology				phase II	no Bayéifen	2 arm non-randomized	non-comparative	NA		1				deducted		yes	yes	NA		NA		missed	missed			NA			private	NA	multicentric	NA
234	JCO, 2014, V32, I33, Taplin, Intense Androgen-Deprivation Therapy With Abiraterone Acetate Plus	JCO	2014	HT	HT		HT	yes	HT			Prostate				urology				phase II	no Bayéifen	randomized	comparative							reported	1:1	yes	yes	10		20		reported	NA		two-ifded t test	NA	two-ifded t test		private	NA	multicentric	positive
235	JCO, 2014, V32, I33, Ladra, Preliminary Results of a Phase II Trial of Proton	JCO	2014	RT	RT		RT					Rhabdomyosarcoma				tort				phase II	no Bayéifen	mononarm		NA		1				deducted		no		NA		NA		missed	missed			NA			public	NA	multicentric	NA
236	JCO, 2014, V32, I34, Gondi, Preservation of Memory With Conformal Avoidance of the Hippocampal Neural Stem	JCO	2014	RT	RT		RT					metabolicastases cérébrales				cerebral				phase II	no Bayéifen	mononarm		NA		1				deducted		no		5		20		reported	missed			10			private	NA	multicentric	positive
237	JCO, 2014, V32, I34, Lyengar, Phase II Trial of Stereotactic Body Radiation Therapy	JCO	2014	RCT po	RCT	per os	RCT	no	TT	targeted therapy	targeted therapy	lung non small cells				lung				phase II	no Bayéifen	mononarm		NA		1				deducted		no		5		14		reported	missed			20			private	no	multicentric	positive
238	JCO, 2014, V32, I36, Pfreundschuh, Optimization of Rituximab for the Treatmen	JCO	2014	CT IV	CT	IV	CT IV	yes	M-Ab+cytotox	monoclonal antibody+cytotoxic	combined	Lymphome B				hematologia				phase II	no Bayéifen	mononarm		NA		1				deducted		no		5		21		reported	missed			NA			private	no	multicentric	positive
239	JCO, 2014, V32, I36, Topp, Phase II Trial of the Anti-CD19 Bispecific T Cell–Engager	JCO	2014	CT IV	CT	IV	CT IV	no	M-Ab	monoclonal antibody	monoclonal antibody	leukemia aigue lymphoblastique				hematologia				phase II	no Bayéifen	3 arm non-randomized	non-comparative	ifmon mod		2				reported		no		5		15		reported	reported			NA			private	no	multicentric	positive
240	JCO, 2015, V33, I1, ifkov, Impact of the Addition of Carboplatin and or Bevacizumab	JCO	2015	CT IV	CT	IV	CT IV	yes	M-Ab+cytotox	monoclonal antibody+cytotoxic	combined	breast				breast				phase II	no Bayéifen	randomized	comparative					plan factoriel		reported	NA	no		5		10		reported	NA		NA	NA	NA	Pas de primary endpoint donc pas de test stat porr le primary endpoint identifiable, mais utilise un 1 df chi-2 test	private+public	NA	multicentric	NA
241	JCO, 2015, V33, I2, Edelman, Randomized, Dorble-Blind, Placebo-Controlled, Multicenter Phase II Study of the	JCO	2015	CT po+IV	CT	per os+IV	CT IV	yes	TT+cytotox	targeted therapy+cytotoxic	combined	lung non small cells				lung				phase II	no Bayéifen	randomized	comparative							reported	NA	yes	yes	5		20		reported	NA		NA	NA	NA		private	NA	multicentric	NA
242	JCO, 2015, V33, I3, Kaufman, Olaparib Monotherapy in Patients With Advanced Cancer	JCO	2015	CT po	CT	per os	CT per os/IM/SC	yes	TT	targeted therapy	targeted therapy	ovary	breast	Pancréas	Prostate	gyneco	breast	digestive	urology	phase II	no Bayéifen	4 arm non-randomized	non-comparative	NA		1				deducted		yes	yes	NA		NA		missed	missed			NA			private	NA	multicentric	NA
243	JCO, 2015, V33, I3, Nowakowski, Lenalidomide Combined With R-CHOP	JCO	2015	CT po+IV	CT	per os+IV	CT IV	yes	M-Ab+cytotox	monoclonal antibody+cytotoxic	combined	Lymphome B				hematologia				phase II	no Bayéifen	mononarm		binom D		1				reported		yes	yes	9		7		reported	missed			NA			private	NA	NA	negative
244	JCO, 2015, V33, I3, Boileau, Sentinel Node Biopsy After Neoadjuva	JCO	2015	other	other		other					breast				breast				phase II	no Bayéifen	mononarm		NA		1				deducted		no		NA		NA		reported	missed			NA			no	yes	multicentric	positive
245	JCO, 2015, V33, I5, Dang, Phase II Study of Paclitaxel GivwithOnce per Week Along With	JCO	2015	CT IV	CT	IV	CT IV	yes	M-Ab+cytotox	monoclonal antibody+cytotoxic	combined	breast				breast				phase II	no Bayéifen	mononarm		NA		1				reported		no		5		20		reported	reported			NA			private	NA	multicentric	positive
246	JCO, 2015, V33, I5, Ramalingam, Randomized Phase II Study of Carboplatin and Paclitaxel	JCO	2015	CT po+IV	CT	per os+IV	CT IV	yes	TT+cytotox	targeted therapy+cytotoxic	combined	lung non small cells				lung				phase II	no Bayéifen	randomized	comparative							reported	NA	yes	yes	NA		NA		reported	NA		NA	NA	NA	Pas de primary endpoint donc pas de test stat porr le primary endpoint identifiable, mais utilise un log-rank test	private	NA	multicentric	NA
247	JCO, 2011, V29, I30, Watanabe, Phase II-III Study of R-CHOP-21 Versus R-CHOP-14 for	JCO	2011	CT IV	CT	IV	CT IV	yes	M-Ab+cytotox	monoclonal antibody+cytotoxic	combined	Lymphome B				hematologia				phase II/III	no Bayéifen	randomized	non-comparative	NA		1				reported	1:1	yes	yes	15		10		reported	missed			NA			private	no	multicentric	positive
248	Ann Oncol, 2010, I3, ifena, Dose-dense temozolomide regimwithfor the	Annals	2010	CT po	CT	per os	CT per os/IM/SC	no	cytotox	cytotoxic	cytotoxic	breast	lung non small cells	melanoma		breast	lung	skin		phase II	no Bayéifen	3 arm non-randomized	non-comparative	ifmon opti		2				reported		no		5		10		reported	missed			NA			private+public	NA	multicentric	positive
249	Ann Oncol, 2010, I3, Tan, N0332 phase 2 trial of weekly irinotecan	Annals	2010	CT IV	CT	IV	CT IV	yes	cytotox	cytotoxic	cytotoxic	breast				breast				phase II	no Bayéifen	mononarm		NA		1				reported		no		NA		NA		reported	missed			NA			NA	NA	multicentric	NA
250	Ann Oncol, 2010, I4, Chung, Nuclear factor-kappa B pathway and response	Annals	2010	CT IV	CT	IV	CT IV	yes	TT+cytotox	targeted therapy+cytotoxic	combined	carcinoma épidermoïde tête et cor				UADT				phase II	no Bayéifen	mononarm		ifmon opti		2				reported		yes	yes	10		10		reported	missed			NA			private+public	yes	multicentric	negative
251	Ann Oncol, 2010, I4, Cwikla, Efficacy of radionuclide treatment DOTATATE Y-90 in patients with	Annals	2010	RT metabolic	RT metabolic		other					tumor neuroendocrines				other				phase II	no Bayéifen	mononarm		NA		1				deducted		yes	yes	NA		NA		missed	missed			NA			public	NA	monocentric	NA
252	Ann Oncol, 2010, I4, Ghesquières, Long-term follow-up of an age-adapted C5R protocol followed by	Annals	2010	CT+RT	CT+RT séquentielle	IV	RCT	yes	cytotox	cytotoxic	cytotoxic	Lymphome cérébral				hematologia				phase II	no Bayéifen	3 arm non-randomized	comparative	NA		1				deducted		no		NA		NA		reported	NA		NA	NA	NA		no	yes	multicentric	positive
253	Ann Oncol, 2010, I4, Inore, A phase II study of amrubicin combined with	Annals	2010	CT IV	CT	IV	CT IV	yes	cytotox	cytotoxic	cytotoxic	lung small cells				lung				phase II	no Bayéifen	mononarm		ifmon Min		2				reported		no		10		20		reported	missed			NA			NA	no	multicentric	positive
254	Ann Oncol, 2010, I4, Koizumi, Phase II study of S-1 plus leucovorin in patients with metastatic colorectal	Annals	2010	CT po	CT	per os	CT per os/IM/SC	yes	cytotox	cytotoxic	cytotoxic	Colon	Rectum			digestive				phase II	no Bayéifen	mononarm		NA		1				deducted		no		2.5		20		reported	missed			NA			private	NA	multicentric	NA
255	Ann Oncol, 2010, I4, Pecorelli, Phase II of oral gimatecan in patients with	Annals	2010	CT po	CT	per os	CT per os/IM/SC	no	cytotox	cytotoxic	cytotoxic	ovary	Trompes de Fallope	Primitifs péritonéaux		gyneco				phase II	no Bayéifen	mononarm		ifmon opti		2				reported		no		5		20		reported	reported			NA			private	no	multicentric	positive
256	Ann Oncol, 2010, I4, Rosati, Capecitabine in combination with oxaliplatin or irinotecan in elderly	Annals	2010	CT po+IV	CT	per os+IV	CT IV	yes	cytotox	cytotoxic	cytotoxic	Colon	Rectum			digestive				phase II	no Bayéifen	randomized	comparative					ifmon optimal	2	reported	NA	no		5		20		reported	reported		NA	NA	NA	Pas de primary endpoint donc pas de test stat porr le primary endpoint identifiable	NA	no	multicentric	NA
257	Ann Oncol, 2010, I4, Sakakibara, Randomized phase II trial of weekly paclitaxel	Annals	2010	CT IV	CT	IV	CT IV	yes	cytotox	cytotoxic	cytotoxic	lung non small cells				lung				phase II	no Bayéifen	randomized	non-comparative	NA		1				reported	NA	no		5		20		reported	missed			NA			NA	NA	multicentric	positive
258	Ann Oncol, 2010, I5, Chen, Weekly paclitaxel plus carboplatin is an	Annals	2010	CT IV	CT	IV	CT IV	yes	cytotox	cytotoxic	cytotoxic	breast				breast				phase II	no Bayéifen	mononarm		NA		1				deducted		yes	yes	NA		NA		missed	missed			NA			public	NA	NA	NA
259	Ann Oncol, 2010, I5, Glimelius, A window of opportunity phase II study of	Annals	2010	CT po	CT	per os	CT per os/IM/SC	no	TT	targeted therapy	targeted therapy	Colon	Rectum			digestive				phase II	no Bayéifen	mononarm		NA		1				deducted		no		3		14		reported	reported			NA			private	NA	multicentric	positive
260	Ann Oncol, 2010, I5, Koizumi, Phase II study of oxaliplatin plus S-1 as first-line treatment for advanced	Annals	2010	CT po+IV	CT	per os+IV	CT IV	yes	cytotox	cytotoxic	cytotoxic	Gastrique				digestive				phase II	no Bayéifen	mononarm		NA		1				deducted		no		2.5		20		reported	missed			NA			private	NA	multicentric	NA
261	Ann Oncol, 2010, I6, Camerini, Phase II trial of ifngle-agent oral vinorelbine in elderly	Annals	2010	CT po	CT	per os	CT per os/IM/SC	no	cytotox	cytotoxic	cytotoxic	lung non small cells				lung				phase II	no Bayéifen	mononarm		ifmon Min		2				reported		no		5		20		reported	reported			NA			NA	no	NA	positive
262	Ann Oncol, 2010, I6, Jinno, A phase II trial of capecitabine and docetaxel followed by	Annals	2010	CT po+IV	CT	per os+IV	CT IV	yes	cytotox	cytotoxic	cytotoxic	breast				breast				phase II	no Bayéifen	mononarm		NA		1				deducted		yes	yes	NA		NA		missed	missed			NA			public	NA	monocentric	NA
263	Ann Oncol, 2010, I6, Kasamon, Immunologic recovery following autologors stem-cell transplantation with	Annals	2010	CT IV	CT	IV	CT IV	yes	M-Ab	monoclonal antibody	monoclonal antibody	Lymphome ofmanteau				hematologia				phase II	no Bayéifen	mononarm		NA		1				deducted		yes	yes	NA		NA		missed	missed			NA			private+public	NA	monocentric	NA
264	Ann Oncol, 2010, I6, Palmieri, Preliminary results of phase II study of capecitabine and gemcitabine	Annals	2010	CT po+IV	CT	per os+IV	CT IV	yes	cytotox	cytotoxic	cytotoxic	tumor thymiques				other				phase II	no Bayéifen	mononarm		NA		2				reported		no		5		20		reported	reported			NA			NA	yes	multicentric	positive
265	Ann Oncol, 2010, I7, Ciruleos, Gemcitabine and capecitabine in previorsly anthracycline	Annals	2010	CT po+IV	CT	per os+IV	CT IV	yes	cytotox	cytotoxic	cytotoxic	breast				breast				phase II	no Bayéifen	2 arm non-randomized	non-comparative	NA		2				deducted		no		5		80		reported	missed			NA			private	no	multicentric	positive
266	Ann Oncol, 2010, I7, Luminari, nopegylated liposomal doxorubicin (Myocet™) combination	Annals	2010	CT IV	CT	IV	CT IV	yes	M-Ab+cytotox	monoclonal antibody+cytotoxic	combined	Lymphome B				hematologia				phase II	no Bayéifen	mononarm		ifmon opti		2				reported		no		5		10		reported	reported			NA			private	no	multicentric	positive
267	Ann Oncol, 2010, I7, Paccagnella, Concomitant chemoradiotherapy versus induction docetaxel	Annals	2010	RCT IV	RCT	IV	RCT	yes	cytotox	cytotoxic	cytotoxic	carcinoma épidermoïde tête et cor				UADT				phase II	no Bayéifen	randomized	non-comparative	ifmon		2				reported	NA	no		NA		NA		reported	missed			10			private	no	multicentric	positive
268	Ann Oncol, 2010, I8, O'Day, Efficacy and safety of ipilimumab monotherapy in patients with	Annals	2010	CT IV	CT	IV	CT IV	no	M-Ab	monoclonal antibody	monoclonal antibody	melanoma				skin				phase II	no Bayéifen	mononarm		NA		1				deducted		no		NA		NA		reported	reported			NA			private	NA	multicentric	negative
269	Ann Oncol, 2010, I8, Shah, Phase II trial of neoadjuvant temozolomide in resectable melanoma	Annals	2010	CT po	CT	per os	CT per os/IM/SC	no	cytotox	cytotoxic	cytotoxic	melanoma				skin				phase II	no Bayéifen	mononarm		ifmon		2				reported		yes	yes	10		10		reported	reported			NA			private	yes	NA	negative
270	Ann Oncol, 2010, I10, A phase II study of cetuximab and radiation in elderly and	Annals	2010	RCT IV	RCT	IV	RCT	no	M-Ab	monoclonal antibody	monoclonal antibody	lung non small cells				lung				phase II	no Bayéifen	mononarm		3-orTTome D		1				reported		no		8		16		reported	reported			NA			public	no	multicentric	positive
271	Ann Oncol, 2010, I10, Behringer, No protection of the ovarian follicle pool with the use of	Annals	2010	other	other		other					Lymphome Hodgkin				hematologia				phase II	no Bayéifen	randomized	comparative						2	reported	NA	yes	yes	5		NA		reported	NA		test exact de Fisher	NA	Fisher exact test		public	yes	multicentric	negative
272	Ann Oncol, 2010, I10, El-Rayes, A phase II study of bevacizumab, oxaliplatin, and docetaxel	Annals	2010	CT IV	CT	IV	CT IV	yes	M-Ab+cytotox	monoclonal antibody+cytotoxic	combined	Gastrique	Adénocarcinoma de la jonction oeso-gastrique			digestive				phase II	no Bayéifen	mononarm		OSST		1				reported		no		15		10		reported	missed	no		NA			private+public	NA	NA	positive
273	Ann Oncol, 2010, I10, Gascon, Effects of CERA (continuors erythropoietin receptor activator) in patients	Annals	2010	other	other		other					lung non small cells				lung				phase II	no Bayéifen	randomized	non-comparative	NA		1				reported	1:1:1:1	yes	yes	5		NA		reported	missed			NA			NA	yes	multicentric	negative
274	Ann Oncol, 2010, I11, Blum, Seriors pulmonary toxicity in patients with Hodgkin’s lymphoma	Annals	2010	CT IV	CT	IV	CT IV	yes	M-Ab+cytotox	monoclonal antibody+cytotoxic	combined	Lymphome Hodgkin				hematologia				phase II	no Bayéifen	randomized	comparative						2	reported	1:1	yes	yes	16		20		reported	NA		NA	NA	NA	Pas de primary endpoint donc pas de test stat porr le primary endpoint identifiable	private+public	yes	multicentric	NA
275	Ann Oncol, 2010, I11, Rao, Matuzumab plus epirubicin, cisplatin and capecitabine	Annals	2010	CT IV	CT	IV	CT IV	yes	M-Ab+cytotox	monoclonal antibody+cytotoxic	combined	Gastrique	Œsophage			digestive				phase II	no Bayéifen	randomized	comparative							reported	1:1	no		10		18		reported	NA		NA	15	Fisher exact test		private+public	no	multicentric	negative
276	Ann Oncol, 2010, I11, Sharma, Concomitant chemoradiation versus radical radiotherapy in advanced	Annals	2010	RCT IV	RCT	IV	RCT	no	cytotox	cytotoxic	cytotoxic	carcinoma épidermoïde tête et cor				UADT				phase II	no Bayéifen	randomized	comparative							reported	NA	no		NA		NA		reported	NA		NA	NA	cont tab		public	NA	monocentric	positive
277	Ann Oncol, 2010, I12, Mayer, SABRE-B an evaluation of paclitaxel and bevacizumab with or	Annals	2010	CT po+IV	CT	per os+IV	CT IV	yes	M-Ab+TT+cytotox	monoclonal antibody+targeted therapy+cytotoxic	combined	breast				breast				phase II	no Bayéifen	randomized	comparative							reported	NA	no		NA		NA		missed	NA		NA	NA	NA		private	yes	multicentric	negative
278	Ann Oncol, 2010, I12, Ohno, Three dose regimens of fulvestrant in postmenopausal Japanese women	Annals	2010	HT	HT		HT	no	HT			breast				breast				phase II	no Bayéifen	randomized	non-comparative	sél		1				reported	1:1:1	no		NA		NA		reported	missed			5			private	NA	multicentric	negative
279	Ann Oncol, 2011, I1, Anton, Phase II clinical trial of liposomal-encapsulated doxorubicin citrate	Annals	2011	CT IV	CT	IV	CT IV	yes	M-Ab+cytotox	monoclonal antibody+cytotoxic	combined	breast				breast				phase II	no Bayéifen	mononarm		ifmon		2				reported		no		5		NA		reported	missed			10			private	no	multicentric	positive
280	Ann Oncol, 2011, I1, Rochlitz, Combination of bevacizumab and 2-weekly pegylated liposomal	Annals	2011	CT IV	CT	IV	CT IV	yes	M-Ab+cytotox	monoclonal antibody+cytotoxic	combined	breast				breast				phase II	no Bayéifen	mononarm		ifmon opti		2				reported		no		5		20		reported	reported			NA			private+public	yes	multicentric	negative
281	Ann Oncol, 2011, I2, Biagi, A phase II study of sunitinib in patients with recurrent epithelial	Annals	2011	CT po	CT	per os	CT per os/IM/SC	no	TT	targeted therapy	targeted therapy	ovary	Trompes de Fallope	Primitifs péritonéaux		gyneco				phase II	no Bayéifen	mononarm		NA		2				reported		yes	yes	12		11		reported	reported			NA			public	no	multicentric	negative
282	Ann Oncol, 2011, I2, Engels, Phase II study of helical tomotherapy for oligometastatic colorectal cancer	Annals	2011	RT	RT		RT					Colon	Rectum			digestive				phase II	no Bayéifen	mononarm		ifmon opti		2				reported		yes	no	10		10		reported	reported			NA			public	yes	NA	positive
283	Ann Oncol, 2011, I2, Penel, Imatinib for progresifve and recurrent aggresifve fibromatoifs	Annals	2011	CT po	CT	per os	CT per os/IM/SC	no	TT	targeted therapy	targeted therapy	Tumeur desmoide				other				phase II	no Bayéifen	mononarm		ifmon opti		2				reported		no		5		10		reported	reported			10			private+public	no	multicentric	positive
284	Ann Oncol, 2011, I2, Picozzi, Multicenter phase II trial of adjuvant therapy for resected pancreatic	Annals	2011	RCT IV+Im	other	IV	other	yes	cytotox+immunoth			Pancréas				digestive				phase II	no Bayéifen	mononarm		NA		1				deducted		no		5		10		reported	reported			NA			public	yes	multicentric	positive
285	Ann Oncol, 2011, I2, Won, A phase II study of combination	Annals	2011	CT po+IV	CT	per os+IV	CT IV	yes	cytotox	cytotoxic	cytotoxic	carcinoma épidermoïde tête et cor				UADT				phase II	no Bayéifen	mononarm		ifmon Min		2				reported		yes	yes	5		20		reported	reported			NA			no	no	NA	NA
286	Ann Oncol, 2011, I3, Conconi, activity of bortezomib in relapsed refractory MALT lymphomas	Annals	2011	CT IV	CT	IV	CT IV	yes	TT	targeted therapy	targeted therapy	Lymphome ofMALT				hematologia				phase II	no Bayéifen	mononarm		NA		1				deducted		yes	yes	5		20		reported	missed			NA			private+public	NA	multicentric	positive
287	Ann Oncol, 2011, I3, Dingemans, First-line erlotinib and bevacizumab in patients with locally advanced	Annals	2011	CT po+IV	CT	per os+IV	CT IV	yes	M-Ab+TT	monoclonal antibody+targeted therapy	combined	lung non small cells				lung				phase II	no Bayéifen	mononarm		ifmon opti		2				reported		yes	yes	5		20		reported	reported			NA			private	no	multicentric	positive
288	Ann Oncol, 2011, I3, Heinemann, A prospective multicenter phase II study of oral	Annals	2011	CT po+IV	CT	per os+IV	CT IV	yes	M-Ab+cytotox	monoclonal antibody+cytotoxic	combined	breast				breast				phase II	no Bayéifen	mononarm		ifmon opti		2				reported		no		5		10		reported	reported			10			private	no	multicentric	positive
289	Ann Oncol, 2011, I3, Merlano, Cisplatin-based chemoradiation plus cetuximab in locally advanced head	Annals	2011	RCT IV	RCT	IV	RCT	yes	M-Ab+cytotox	monoclonal antibody+cytotoxic	combined	carcinoma épidermoïde tête et cor				UADT				phase II	no Bayéifen	mononarm		ifmon opti		2				reported		no		10		10		reported	reported			NA			NA	no	NA	positive
290	Ann Oncol, 2011, I3, Nomura, Randomized phase II study comparing docetaxel plus cisplatin, docetaxel	Annals	2011	CT IV	CT	IV	CT IV	yes	cytotox	cytotoxic	cytotoxic	endometrium				gyneco				phase II	no Bayéifen	randomized	non-comparative	ifmon opti		2				reported	1:1:1	no		5		20		reported	missed			25			public	no	multicentric	positive
291	Ann Oncol, 2011, I3, Schneiweiss, A randomized phase II trial of doxorubicin plus pemetrexed followed by	Annals	2011	CT IV	CT	IV	CT IV	yes	cytotox	cytotoxic	cytotoxic	breast				breast				phase II	no Bayéifen	randomized	non-comparative	NA		2				reported	NA	yes	yes	NA		10		reported	reported			5			private	no	multicentric	positive
292	Ann Oncol, 2011, I3, Senan, A randomized phase II study comparing induction or consolidation	Annals	2011	RCT IV	RCT	IV	RCT	yes	cytotox	cytotoxic	cytotoxic	lung non small cells				lung				phase II	no Bayéifen	randomized	non-comparative	NA		1				reported	NA	no		20		16		reported	missed			NA			private	NA	multicentric	negative
293	Ann Oncol, 2011, I4, Park, Phase II study of a triplet regimwithof S-1 combined with irinotecan	Annals	2011	CT po+IV	CT	per os+IV	CT IV	yes	cytotox	cytotoxic	cytotoxic	Gastrique				digestive				phase II	no Bayéifen	mononarm		ifmon Min		2				reported		yes	yes	5		20		reported	reported			10			private+public	no	NA	positive
294	Ann Oncol, 2011, I6, Chan, A multicenter phase II trial of ifngle-agent cetuximab in advanced	Annals	2011	CT IV	CT	IV	CT IV	no	M-Ab	monoclonal antibody	monoclonal antibody	Gastrique	Œsophage			digestive				phase II	no Bayéifen	mononarm		NA		2				reported		no		9		22		reported	missed			NA			private	no	multicentric	negative
295	Ann Oncol, 2011, I6, Hui, Hemorrhagic complications in a phase II study of sunitinib	Annals	2011	CT po	CT	per os	CT per os/IM/SC	no	TT	targeted therapy	targeted therapy	Nasopharynx				UADT				phase II	no Bayéifen	mononarm		ifmon Min		2				reported		no		5		20		reported	reported			NA			private	yes	NA	negative
296	Ann Oncol, 2011, I6, Katsumata, Phase II study of S-1, an oral fluoropyrimidine, in patients with advanced	Annals	2011	CT po	CT	per os	CT per os/IM/SC	no	cytotox	cytotoxic	cytotoxic	Col de l'utérus				gyneco				phase II	no Bayéifen	mononarm		NA		1				deducted		no		5		20		reported	reported			NA			private	NA	multicentric	positive
297	Ann Oncol, 2011, I6, Moehler, Cetuximab with irinotecan, folinic acid and 5-fluororracil as first-line	Annals	2011	CT IV	CT	IV	CT IV	yes	M-Ab+cytotox	monoclonal antibody+cytotoxic	combined	Gastrique	Adénocarcinoma de la jonction oeso-gastrique			digestive				phase II	no Bayéifen	mononarm		Green+Dahlberg		2				reported		yes	yes	NA		NA		missed	reported			NA			private+public	no	multicentric	positive
298	Ann Oncol, 2011, I6, Reck, A phase II dorble-blind study to investigate efficacy and safety of two	Annals	2011	CT po	CT	per os	CT per os/IM/SC	no	TT	targeted therapy	targeted therapy	lung non small cells				lung				phase II	no Bayéifen	randomized	comparative					ifmon	2	reported	1:1	no		NA		NA		missed	NA		NA	NA	Log-rank test		private	NA	multicentric	negative
299	Ann Oncol, 2011, I6, Tamura, FcγR2A and 3A polymorphisms predict clinical orTTome of trastuzumab	Annals	2011	BM	other		other					breast				breast				phase II	no Bayéifen	2 arm non-randomized	non-comparative	NA		1				deducted		yes	yes	NA		NA		missed	missed			NA			public	NA	NA	positive
300	Ann Oncol, 2011, I7, Egberts, Sorafenib and pegylated interferon-α2b in advanced metastatic	Annals	2011	CT po+Im	CT+immunotherapy	per os	CT per os/IM/SC	yes	TT+immunoth	targeted therapy	targeted therapy	melanoma				skin				phase II	no Bayéifen	mononarm		NA		1				deducted		yes	yes	5		10		reported	missed			10			private	NA	multicentric	negative
301	Ann Oncol, 2011, I7, Gridelli, Sorafenib in combination with erlotinib or with gemcitabine	Annals	2011	CT po+IV	CT	per os+IV	CT IV	yes	TT+cytotox	targeted therapy+cytotoxic	combined	lung non small cells				lung				phase II	no Bayéifen	randomized	non-comparative	sél		1				reported	1:1	no		NA		NA		reported	missed			NA			public	NA	multicentric	positive
302	Ann Oncol, 2011, I7, Kluin-Nelemans, Inteniffied alemtuzumab–CHOP therapy for peripheral T-cell	Annals	2011	CT IV	CT	IV	CT IV	yes	M-Ab+cytotox	monoclonal antibody+cytotoxic	combined	Lymphome T				hematologia				phase II	no Bayéifen	mononarm		Bryant+Day		2				reported		no		15		20		reported	missed			10			private+public	no	multicentric	negative
303	Ann Oncol, 2011, I7, Witzig, An international phase II trial of ifngle-agent lenalidomide for relapsed	Annals	2011	CT po	CT	per os	CT per os/IM/SC	no	cytotox	cytotoxic	cytotoxic	Lymphome B				hematologia				phase II	no Bayéifen	mononarm		binom D		1				reported		no		NA		NA		reported	reported			10			private	NA	multicentric	positive
304	Ann Oncol, 2011, I8, Weidmann, Phase II study of bendamustine in combination with rituximab	Annals	2011	CT IV	CT	IV	CT IV	yes	M-Ab+cytotox	monoclonal antibody+cytotoxic	combined	Lymphome B				hematologia				phase II	no Bayéifen	mononarm		NA		1				deducted		no		NA		NA		missed	missed			NA			private	no	multicentric	NA
305	Ann Oncol, 2011, I8, Zwick, Randomized comparison of pegfilgrastim day 4 versus day 2 for the	Annals	2011	other	other		other					Lymphome B				hematologia				phase II	no Bayéifen	randomized	comparative							reported	1:1	no		NA		NA		missed	NA		NA	NA	chi-2+Fisher		private+public	NA	multicentric	positive
306	Ann Oncol, 2011, I9, Blumenschein Jr, A phase II, multicenter, open-label randomized study of motesanib	Annals	2011	CT po+IV	CT	per os+IV	CT IV	yes	M-Ab+TT+cytotox	monoclonal antibody+targeted therapy+cytotoxic	combined	lung non small cells				lung				phase II	no Bayéifen	randomized	comparative							reported	1:1:1	no		NA		NA		reported	NA		NA	NA	95% CI		private	NA	multicentric	negative
307	Ann Oncol, 2011, I9, Brisbois, Delta-9-tetrahydrocannabinol may palliate altered chemosensory	Annals	2011	other	other		other					Tort				tort				phase II	no Bayéifen	randomized	comparative							reported	NA	no		NA		NA		missed	NA		NA	NA	chi-2+Fisher		public	NA	multicentric	negative
308	Ann Oncol, 2011, I9, Stupp, Sagopilone (ZK-EPO, ZK 219477) for recurrent glioblastoma	Annals	2011	CT IV	CT	IV	CT IV	no	cytotox	cytotoxic	cytotoxic	Glioblastome				cerebral				phase II	no Bayéifen	mononarm		Fleming		1				reported		no		10		10		reported	reported			NA			private+public	NA	multicentric	negative
309	Ann Oncol, 2011, I9, Wong, A multicentre study of capecitabine, oxaliplatin plus bevacizumab	Annals	2011	CT po+IV	CT	per os+IV	CT IV	yes	M-Ab+cytotox	monoclonal antibody+cytotoxic	combined	Colon	Rectum			digestive				phase II	no Bayéifen	mononarm		opti		2				reported		no		5		20		reported	reported			NA			private+public	no	multicentric	positive
310	Ann Oncol, 2011, I9, Zweifel, Phase II trial of combretastatin A4 phosphate, carboplatin	Annals	2011	CT IV	CT	IV	CT IV	yes	cytotox	cytotoxic	cytotoxic	ovary	Trompes de Fallope	Primitifs péritonéaux		gyneco				phase II	no Bayéifen	mononarm		ifmon		2				reported		yes	yes	5		20		reported	reported			NA			private+public	no	multicentric	positive
311	Ann Oncol, 2011, I10, Salama, A randomized phase II study of 5-fluororracil, hydroxyurea	Annals	2011	RCT po+IV	RCT	per os+IV	RCT	yes	M-Ab+cytotox	monoclonal antibody+cytotoxic	combined	carcinoma épidermoïde tête et cor				UADT				phase II	no Bayéifen	randomized	non-comparative	NA		1				reported	2:1	no		10		15		reported	missed			NA			private	yes	NA	NA
312	Ann Oncol, 2011, I11, Barleif, Pemetrexed and cisplatin as first-line chemotherapy for	Annals	2011	CT+RT	CT+RT séquentielle	IV	RCT	yes	cytotox	cytotoxic	cytotoxic	lung non small cells				lung				phase II	no Bayéifen	mononarm		NA		2				reported		no		5		10		reported	reported			10			private	no	multicentric	positive
313	Ann Oncol, 2011, I11, Fléchon, Phase II study of carboplatin and etopoifde in patients with	Annals	2011	CT IV	CT	IV	CT IV	yes	cytotox	cytotoxic	cytotoxic	Prostate				urology				phase II	no Bayéifen	mononarm		ifmon opti		2				reported		yes	yes	5		10		reported	reported			10			NA	no	multicentric	negative
314	Ann Oncol, 2011, I11, Naito, Phase II study of nedaplatin and docetaxel in patients with advanced	Annals	2011	CT IV	CT	IV	CT IV	yes	cytotox	cytotoxic	cytotoxic	carcinoma épidermoide lung				lung				phase II	no Bayéifen	mononarm		NA		2				deducted		no		5		10		reported	reported			NA			public	no	NA	positive
315	Ann Oncol, 2011, I11, Pinto, Phase II study of panitumumab, oxaliplatin, 5-fluororracil	Annals	2011	RCT IV	RCT	IV	RCT	yes	M-Ab+cytotox	monoclonal antibody+cytotoxic	combined	Rectum				digestive				phase II	no Bayéifen	mononarm		Fleming		1				reported		yes	yes	10		15		reported	reported			NA			private+public	NA	multicentric	negative
316	Ann Oncol, 2011, I11, Rustin, A phase II trial evaluating two schedules of sagopilone	Annals	2011	CT IV	CT	IV	CT IV	no	cytotox	cytotoxic	cytotoxic	ovary	Trompes de Fallope	Primitifs péritonéaux		gyneco				phase II	no Bayéifen	randomized	non-comparative	ifmon		2				reported	NA	yes	yes	NA		NA		missed	reported			NA			private+public	yes	multicentric	negative
317	Ann Oncol, 2011, I11, Villaflor, Phase II trial of pemetrexed-based induction chemotherapy followed	Annals	2011	RCT IV	RCT	IV	RCT	yes	cytotox	cytotoxic	cytotoxic	carcinoma épidermoïde tête et cor				UADT				phase II	no Bayéifen	mononarm		NA		1				deducted		no		10		10		reported	reported			NA			NA	NA	NA	positive
318	Ann Oncol, 2011, I12, Bellmunt, Phase II study of sunitinib as first-line treatment of urothelial	Annals	2011	CT po	CT	per os	CT per os/IM/SC	no	TT	targeted therapy	targeted therapy	carcinoma urothélial				urology				phase II	no Bayéifen	mononarm		ifmon opti		2				reported		yes	yes	5		10		missed	missed			NA			private+public	no	multicentric	NA
319	Ann Oncol, 2011, I12, Iqbal, Sorthwest Oncology Grorp study S0413 a phase II trial of	Annals	2011	CT po	CT	per os	CT per os/IM/SC	no	TT	targeted therapy	targeted therapy	Gastrique				digestive				phase II	no Bayéifen	mononarm		Green+Dahlberg		2				reported		yes	yes	5		8		reported	reported			NA			public	no	multicentric	negative
320	Ann Oncol, 2011, I12, Martín, Pegylated liposomal doxorubicin in combination with cyclophosphamide	Annals	2011	CT IV	CT	IV	CT IV	yes	M-Ab+cytotox	monoclonal antibody+cytotoxic	combined	breast				breast				phase II	no Bayéifen	mononarm		ifmon		2				reported		no		5		20		reported	reported			10			private	no	multicentric	positive
321	Ann Oncol, 2011, I12, Oechsle, Preclinical and clinical activity of sunitinib in patients with	Annals	2011	CT po	CT	per os	CT per os/IM/SC	no	TT	targeted therapy	targeted therapy	tumor germinales				urology				phase II	no Bayéifen	mononarm		ifmon opti		2				reported		yes	yes	20		5		reported	missed			NA			private	no	multicentric	positive	1
322	Ann Oncol, 2012, I1, Chi, A phase 2 study of patupilone in patients with metastatic	Annals	2012	CT IV	CT	IV	CT IV	no	cytotox	cytotoxic	cytotoxic	Prostate				urology				phase II	no Bayéifen	mononarm		Min-Max		2				reported		yes	yes	10		20		reported	reported			NA			private	no	multicentric	positive
323	Ann Oncol, 2012, I2, Forntzilas, Induction chemotherapy followed by concomitant radiotherapy	Annals	2012	RCT IV	RCT	IV	RCT	yes	cytotox	cytotoxic	cytotoxic	Nasopharynx				UADT				phase II	no Bayéifen	randomized	comparative							reported	1:1	yes	yes	5		20		reported	NA		NA	NA	chi-2+Fisher		public	no	multicentric	negative
324	Ann Oncol, 2012, I2, Grignani, A phase II trial of sorafenib in relapsed and unresectable high-grade	Annals	2012	CT po	CT	per os	CT per os/IM/SC	no	TT	targeted therapy	targeted therapy	Ostéosarcoma				sarcoma				phase II	no Bayéifen	mononarm		ifmon opti		2				reported		no		5		10		reported	reported			NA			private+public	no	multicentric	positive
325	Ann Oncol, 2012, I2, Kotsakis, Clinical orTTome of patients with variors advanced cancer types	Annals	2012	Im	immunotherapy		immunotherapy	no	immunotherapy			Tort				tort				phase II	no Bayéifen	mononarm		NA		1				deducted		yes	yes	NA		NA		missed	missed			NA			public	NA	multicentric	NA
326	Ann Oncol, 2012, I2, Lortholary, Weekly paclitaxel as a ifngle agent or in combination with carboplatin	Annals	2012	CT IV	CT	IV	CT IV	yes	cytotox	cytotoxic	cytotoxic	ovary	Trompes de Fallope	Primitifs péritonéaux		gyneco				phase II	no Bayéifen	randomized	comparative							reported	NA	yes	yes	4		80		reported	NA		NA	10	Log-rank test		private	NA	multicentric	negative
327	Ann Oncol, 2012, I2, Miller, A phase II pilot trial incorporating bevacizumab into	Annals	2012	CT IV	CT	IV	CT IV	yes	M-Ab+cytotox	monoclonal antibody+cytotoxic	combined	breast				breast				phase II	no Bayéifen	2 arm non-randomized	non-comparative	NA		2				deducted		no		9.8		9.7		reported	reported			5			public	no	multicentric	positive
328	Ann Oncol, 2012, I2, von Moos, First-line temozolomide combined with bevacizumab in metastatic	Annals	2012	CT po+IV	CT	per os+IV	CT IV	yes	M-Ab+cytotox	monoclonal antibody+cytotoxic	combined	melanoma				skin				phase II	no Bayéifen	mononarm		ifmon opti		2				reported		yes	yes	5		20		reported	reported			NA			private+public	no	multicentric	positive
329	Ann Oncol, 2012, I2, Zinzani, A phase II trial of short corrse fludarabine, mitoxantrone	Annals	2012	CT IV+RT metabolic	other		other	yes	M-Ab+cytotox			Lymphome folliculaire				hematologia				phase II	no Bayéifen	mononarm		NA		1				reported		yes	yes	5		20		reported	reported			NA			public	NA	multicentric	positive
330	Ann Oncol, 2012, I3, Buzdar, Randomized phase II noninferiority study (NO16853)	Annals	2012	CT po+IV	CT	per os+IV	CT IV	yes	cytotox	cytotoxic	cytotoxic	breast				breast				phase II	no Bayéifen	randomized	comparative							reported	1:1	no		2.5		20		reported	NA		NA	15	NA	Pas de test stat détaillé in les methods ni in les Résultats mais comparaison des 2 grorpes with p	private	NA	multicentric	negative
331	Ann Oncol, 2012, I3, Campone, Phase II study of ifngle-agent bosutinib, a Src Abl tyroifne kinase	Annals	2012	CT po	CT	per os	CT per os/IM/SC	no	TT	targeted therapy	targeted therapy	breast				breast				phase II	no Bayéifen	mononarm		ifmon opti		2				reported		yes	yes	5		15		reported	missed			15			private	no	multicentric	positive	1
332	Ann Oncol, 2012, I3, Gauler, Phase II trial of PTK787 ZK 222584 (vatalanib) administered	Annals	2012	CT po	CT	per os	CT per os/IM/SC	no	TT	targeted therapy	targeted therapy	lung non small cells				lung				phase II	no Bayéifen	2 arm non-randomized	non-comparative	NA		1				deducted		yes	yes	5		9		reported	reported			NA			private	NA	multicentric	positive
333	Ann Oncol, 2012, I3, Gronchi, Phase II clinical trial of neoadjuvant trabectedin in patients with	Annals	2012	CT IV	CT	IV	CT IV	no	cytotox	cytotoxic	cytotoxic	Liposarcoma				sarcoma				phase II	no Bayéifen	mononarm		ifmon opti		2				reported		no		NA		NA		reported	missed			NA			private	no	multicentric	NA	1
334	Ann Oncol, 2012, I3, Pera, Phase II trial of preoperative chemoradiotherapy with	Annals	2012	RCT IV	RCT	IV	RCT	yes	cytotox	cytotoxic	cytotoxic	Gastrique	Œsophage			digestive				phase II	no Bayéifen	mononarm		ifmon		2				reported		no		5		20		reported	missed			NA			private	no	multicentric	positive	1
335	Ann Oncol, 2012, I4, Brunnberg, Induction therapy of AML with ara-C plus daunorubicin versus	Annals	2012	CT IV	CT	IV	CT IV	yes	M-Ab+cytotox	monoclonal antibody+cytotoxic	combined	leukemia aigue myéloïde				hematologia				phase II	no Bayéifen	randomized	comparative							reported	NA	yes	yes	5		20		reported	NA		NA	NA	Log-rank test		private	NA	multicentric	negative
336	Ann Oncol, 2012, I4, Chia, A phase II study evaluating the safety and efficacy of an	Annals	2012	Im	immunotherapy		immunotherapy	no	immunotherapy			Nasopharynx				UADT				phase II	no Bayéifen	mononarm		NA		1				deducted		yes	yes	NA		NA		missed	missed			NA			public	NA	monocentric	NA
337	Ann Oncol, 2012, I4, Hitt, Phase II study of the combination of cetuximab and weekly paclitaxel	Annals	2012	CT IV	CT	IV	CT IV	yes	M-Ab+cytotox	monoclonal antibody+cytotoxic	combined	carcinoma épidermoïde tête et cor				UADT				phase II	no Bayéifen	mononarm		ifmon		2				reported		yes	yes	NA		NA		missed	missed			NA			public	no	multicentric	NA
338	Ann Oncol, 2012, I4, Tan, Gefitinib, cisplatin, and concurrent radiotherapy for locally advanced	Annals	2012	RCT po+IV	RCT	per os+IV	RCT	yes	TT+cytotox	targeted therapy+cytotoxic	combined	carcinoma épidermoïde tête et cor				UADT				phase II	no Bayéifen	mononarm		NA		1				deducted		yes	yes	NA		NA		missed	missed			NA			private+public	NA	NA	NA
339	Ann Oncol, 2012, I4, Tolcher, A phase II study of YM155, a novel small-molecule suppressor of	Annals	2012	CT IV	CT	IV	CT IV	no	TT	targeted therapy	targeted therapy	Prostate				urology				phase II	no Bayéifen	mononarm		ifmon Min		2				reported		yes	yes	5		20		reported	reported			NA			private	no	multicentric	negative
340	Ann Oncol, 2012, I5, de Bono, Phase II study of eribulin mesylate (E7389) in patients with	Annals	2012	CT IV	CT	IV	CT IV	no	cytotox	cytotoxic	cytotoxic	Prostate				urology				phase II	no Bayéifen	2 arm non-randomized	non-comparative	ifmon opti		2				reported		yes	yes	5		10		reported	reported			NA			private	no	multicentric	positive
341	Ann Oncol, 2012, I5, Löhr, Cationic liposomal paclitaxel plus gemcitabine or gemcitabine	Annals	2012	CT IV	CT	IV	CT IV	yes	cytotox	cytotoxic	cytotoxic	Pancréas				digestive				phase II	no Bayéifen	randomized	non-comparative	NA		1				reported	NA	no		NA		NA		missed	missed			NA			private	NA	multicentric	NA
342	Ann Oncol, 2012, I5, Ma, A phase II study of concurrent cetuximab–cisplatin and intenifty	Annals	2012	RCT IV	RCT	IV	RCT	yes	M-Ab+cytotox	monoclonal antibody+cytotoxic	combined	Nasopharynx				UADT				phase II	no Bayéifen	mononarm		NA		1				deducted		no		NA		NA		missed	missed			NA			private	NA	NA	NA
343	Ann Oncol, 2012, I5, Michaelson, Multicenter phase II study of trabectedin in patients with metastatic	Annals	2012	CT IV	CT	IV	CT IV	no	cytotox	cytotoxic	cytotoxic	Prostate				urology				phase II	no Bayéifen	3 arm non-randomized	non-comparative	ifmon	NA	2	1			reported		yes	yes	4.5	4.3	9.6	19.7	reported	reported			NA			private	yes	multicentric	NA
344	Ann Oncol, 2012, I6, Chau, A phase II study of sunitinib in recurrent and or metastatic adenoid	Annals	2012	CT po	CT	per os	CT per os/IM/SC	no	TT	targeted therapy	targeted therapy	carcinoma adenoide kystique				UADT				phase II	no Bayéifen	mononarm		ifmon		2				reported		no		NA		NA		reported	reported			NA			private	yes	multicentric	negative
345	Ann Oncol, 2012, I6, Ferri, Perioperative docetaxel, cisplatin, and 5-fluororracil (DCF) for locally	Annals	2012	CT IV	CT	IV	CT IV	yes	cytotox	cytotoxic	cytotoxic	Adénocarcinoma gastrique	Adénocarcinoma de la jonction oeso-gastrique	Adénocarcinoma œsophage		digestive				phase II	no Bayéifen	mononarm		ifmon opti		2				reported		no		5		20		reported	reported			10			private+public	no	multicentric	positive
346	Ann Oncol, 2012, I6, Horot, Combination of rituximab, bortezomib, doxorubicin, dexamethasone	Annals	2012	CT po+IV	CT	per os+IV	CT IV	yes	M-Ab+TT+cytotox	monoclonal antibody+targeted therapy+cytotoxic	combined	Lymphome ofmanteau				hematologia				phase II	no Bayéifen	mononarm		NA		1				deducted		yes	yes	NA		NA		missed	missed			NA			NA	NA	multicentric	NA
347	Ann Oncol, 2012, I6, Maréchal, Short corrse chemotherapy followed by concomitant chemoradiotherapy	Annals	2012	RCT IV	RCT	IV	RCT	yes	cytotox	cytotoxic	cytotoxic	Rectum				digestive				phase II	no Bayéifen	randomized	comparative					ifmon	2	reported	NA	no		13		15		reported	reported		NA	NA	chi-2+Fisher		NA	yes	multicentric	negative
348	Ann Oncol, 2012, I7, Aranda, Phase II open-label study of erlotinib in combination with gemcitabine	Annals	2012	CT po+IV	CT	per os+IV	CT IV	yes	TT+cytotox	targeted therapy+cytotoxic	combined	Pancréas				digestive				phase II	no Bayéifen	2 arm non-randomized	comparative	NA		1				deducted		no		5		20		reported	NA		NA	NA	Log-rank test		private+public	NA	multicentric	positive
349	Ann Oncol, 2012, I7, Georgorlias, Trastuzumab decreases the incidence of clinical relapses in patients	Annals	2012	CT IV	CT	IV	CT IV	no	M-Ab	monoclonal antibody	monoclonal antibody	breast				breast				phase II	no Bayéifen	randomized	comparative							reported	1:1	yes	yes	20		5		reported	NA		NA	NA	chi-2		public	NA	monocentric	positive
350	Ann Oncol, 2012, I7, Rayson, Cardiac safety of adjuvant pegylated liposomal doxorubicin with	Annals	2012	CT IV	CT	IV	CT IV	yes	M-Ab+cytotox	monoclonal antibody+cytotoxic	combined	breast				breast				phase II	no Bayéifen	randomized	comparative							reported	2:1	no		NA		NA		missed	NA		NA	NA	NA	Pas de test stat détaillé in les methods mais utilisation of un test exact de Fisher in les résultats	private	no	multicentric	positive
351	Ann Oncol, 2012, I7, Sonpavde, Randomized phase II trial of docetaxel plus prednisone in	Annals	2012	CT po+IV	CT	per os+IV	CT IV	yes	TT+cytotox	targeted therapy+cytotoxic	combined	Prostate				urology				phase II	no Bayéifen	randomized	comparative							reported	1:1	yes	yes	10		20		reported	NA		NA	NA	Log-rank test		private	yes	multicentric	negative
352	Ann Oncol, 2012, I8, Lee, Multicenter phase II study of sunitinib in patients with nonclear	Annals	2012	CT po	CT	per os	CT per os/IM/SC	no	TT	targeted therapy	targeted therapy	kidney no à cellules claires				urology				phase II	no Bayéifen	mononarm		ifmon opti		2				reported		no		5		20		reported	missed			10			private	no	multicentric	positive
353	Ann Oncol, 2012, I8, Schmitz, Phase II study of figitumumab in patients with recurrent and	Annals	2012	CT IV	CT	IV	CT IV	no	M-Ab	monoclonal antibody	monoclonal antibody	carcinoma épidermoïde tête et cor				UADT				phase II	no Bayéifen	mononarm		ifmon opti		2				reported		yes	yes	15		10		reported	reported			NA			public	yes	multicentric	NA
354	Ann Oncol, 2012, I9, Baumann, A phase II trial (AGO 2.11) in platinum-reifstant ovarian	Annals	2012	CT po	CT	per os	CT per os/IM/SC	no	TT	targeted therapy	targeted therapy	ovary	Trompes de Fallope	Primitifs péritonéaux		gyneco				phase II	no Bayéifen	randomized	non-comparative	sél		1				reported	1:1	yes	yes	NA		NA		reported	missed			NA			private	NA	multicentric	positive
355	Ann Oncol, 2012, I9, Czuczman, Phase II trial of galiximab (anti-CD80 monoclonal antibody)	Annals	2012	CT IV	CT	IV	CT IV	yes	M-Ab	monoclonal antibody	monoclonal antibody	Lymphome folliculaire				hematologia				phase II	no Bayéifen	mononarm		NA		1				deducted		yes	yes	10		13		reported	reported			NA			private+public	NA	multicentric	NA
356	Ann Oncol, 2012, I9, Jensen, Phase II marker-drivwithtrial of panitumumab and chemotherapy in KRAS	Annals	2012	CT po+IV	CT	per os+IV	CT IV	no	M-Ab+cytotox	monoclonal antibody+cytotoxic	combined	Voies biliaires				digestive				phase II	no Bayéifen	mononarm		ifmon		2				reported		no		5		20		reported	reported			NA			private+public	no	monocentric	positive
357	Ann Oncol, 2012, I9, Santini, Cetuximab rechallenge in metastatic colorectal cancer patients	Annals	2012	CT IV	CT	IV	CT IV	yes	M-Ab+cytotox	monoclonal antibody+cytotoxic	combined	Colon	Rectum			digestive				phase II	no Bayéifen	mononarm		ifmon Min		2				reported		no		5		20		reported	reported			NA			NA	no	multicentric	positive
358	Ann Oncol, 2012, I9, Strosberg, A phase II clinical trial of sunitinib following hepatic transarterial	Annals	2012	CT po	CT	per os	CT per os/IM/SC	no	TT	targeted therapy	targeted therapy	tumor neuroendocrines				other				phase II	no Bayéifen	mononarm		NA		1				deducted		yes	yes	10		10		reported	missed			NA			private	NA	NA	NA
359	Ann Oncol, 2012, I10, Collea, Pegylated liposomal doxorubicin plus carboplatin in patients	Annals	2012	CT IV	CT	IV	CT IV	yes	cytotox	cytotoxic	cytotoxic	breast				breast				phase II	no Bayéifen	3 arm non-randomized	non-comparative	NA		1				deducted		yes	yes	NA		NA		reported	missed			10			private	NA	multicentric	NA
360	Ann Oncol, 2012, I10, Morschhauser, A 4-weekly corrse of rituximab is safe and improves tumor	Annals	2012	CT IV	CT	IV	CT IV	no	M-Ab	monoclonal antibody	monoclonal antibody	Lymphome folliculaire				hematologia				phase II	no Bayéifen	2 arm non-randomized	non-comparative	NA		1				deducted		yes	yes	10		NA		reported	missed			NA			private	NA	multicentric	positive
361	Ann Oncol, 2012, I10, Ruers, Radiofrequency ablation combined with systemic treatment	Annals	2012	CT IV+RF	other		other	yes	M-Ab+cytotox			Colon	Rectum			digestive				phase II	no Bayéifen	randomized	non-comparative	Fleming		1				reported	1:1	no		10		10		reported	reported			NA			private+public	NA	multicentric	positive
362	Ann Oncol, 2012, I10, Seront, Phase II study of everolimus in patients with locally advanced	Annals	2012	CT po	CT	per os	CT per os/IM/SC	no	TT	targeted therapy	targeted therapy	Voies urinaires				urology				phase II	no Bayéifen	mononarm		ifmon opti		2				reported		yes	yes	15		10		reported	reported			NA			private	no	multicentric	positive
363	Ann Oncol, 2012, I11, Han, A randomized phase II study of irinotecan plus cisplatin versus irinotecan	Annals	2012	CT po+IV	CT	per os+IV	CT IV	yes	cytotox	cytotoxic	cytotoxic	lung non small cells				lung				phase II	no Bayéifen	randomized	comparative					pick the winner		reported	1:1:1:1	no		NA		NA		reported	NA		NA	NA	logistic regresifon		public	NA	monocentric	negative
364	Ann Oncol, 2012, I11, Kindler, A randomized, placebo-controlled phase 2 study of ganitumab	Annals	2012	CT IV	CT	IV	CT IV	yes	M-Ab+cytotox	monoclonal antibody+cytotoxic	combined	Pancréas				digestive				phase II	no Bayéifen	randomized	comparative							reported	1:1:1	yes	yes	20		20		reported	NA		NA	NA	NA	metabolichode Kaplan-Meier décrite in les "methods", test ofLog-Rank used in les "Résultats", mais no décrits in les "methods"	private	NA	multicentric	negative
365	Ann Oncol, 2012, I11, Martin, VEGF remains an interesting target in advanced pancreas cancer	Annals	2012	CT IV	CT	IV	CT IV	yes	M-Ab+cytotox	monoclonal antibody+cytotoxic	combined	Pancréas				digestive				phase II	no Bayéifen	mononarm		Fleming		1				reported		yes	yes	10		10		reported	reported			NA			private	NA	multicentric	positive
366	Ann Oncol, 2012, I11, Pipas, Neoadjuvant cetuximab, twice-weekly gemcitabine, and intenifty	Annals	2012	RCT IV	RCT	IV	RCT	yes	M-Ab+cytotox	monoclonal antibody+cytotoxic	combined	Pancréas				digestive				phase II	no Bayéifen	mononarm		NA		1				deducted		yes	yes	NA		NA		missed	missed			NA			private+public	NA	monocentric	NA
367	Ann oncol, 2012, I11, Reyners, A randomized phase II study investigating the addition of	Annals	2012	CT IV	CT	IV	CT IV	yes	cytotox	cytotoxic	cytotoxic	ovary	Trompes de Fallope	Primitifs péritonéaux		gyneco				phase II	no Bayéifen	randomized	comparative							reported	1:1	yes	yes	5		20		reported	NA		NA	NA	NA	Analyse multivariée selon un modèle de Cox spécifiée in les "methods", test stat no précisé in les "Résultats"	private	no	NA	NA
368	Ann Oncol, 2012, I11, Thuss-Patience, Perioperative chemotherapy with docetaxel, cisplatin and capecitabine	Annals	2012	CT po+IV	CT	per os+IV	CT IV	yes	cytotox	cytotoxic	cytotoxic	Adénocarcinoma gastrique	Adénocarcinoma de la jonction oeso-gastrique	Adénocarcinoma œsophage		digestive				phase II	no Bayéifen	mononarm		ifmon opti		2				reported		no		5		20		reported	reported			NA			private	no	multicentric	positive
369	Ann Oncol, 2012, I12, Alba, Chemotherapy (CT) and hormonotherapy (HT) as neoadjuvantpdf	Annals	2012	CT IV+HT	CT+HT	IV	CT IV	yes	HT+cytotox	cytotoxic	cytotoxic	breast				breast				phase II	no Bayéifen	randomized	non-comparative	ifmon		2				reported	1:1	yes	no	5		20		reported	missed			NA			private	no	multicentric	positive	1
370	Ann Oncol, 2012, I12, Verschraegen, Phase II study of bevacizumab with liposomal	Annals	2012	CT IV	CT	IV	CT IV	yes	M-Ab+cytotox	monoclonal antibody+cytotoxic	combined	ovary				gyneco				phase II	no Bayéifen	mononarm		NA		1				deducted		yes	yes	20		5		reported	missed			NA			private	NA	multicentric	positive
371	Ann Oncol, 2013, I1, Agulnik, An open-label, multicenter, phase II study of bevacizumab for the	Annals	2013	CT IV	CT	IV	CT IV	no	M-Ab	monoclonal antibody	monoclonal antibody	angiosarcoma	Hémangioendothéliome épithélioide			sarcoma				phase II	no Bayéifen	mononarm		ifmon opti		2				reported		no		NA		NA		missed	missed			NA			private	no	multicentric	NA
372	Ann Oncol, 2013, I1, Argiris, Cetuximab and bevacizumab preclinical data and phase II trial	Annals	2013	CT IV	CT	IV	CT IV	yes	M-Ab	monoclonal antibody	monoclonal antibody	carcinoma épidermoïde tête et cor				UADT				phase II	no Bayéifen	mononarm		NA		1				reported		yes	yes	5		10		reported	reported			5			private+public	NA	multicentric	negative
373	Ann Oncol, 2013, I1, Dickson, Phase II study of the HSP90-inhibitor BIIB021 in gastrointestinal	Annals	2013	CT po	CT	per os	CT per os/IM/SC	no	TT	targeted therapy	targeted therapy	GIST				digestive				phase II	no Bayéifen	2 arm non-randomized	non-comparative	NA		1				deducted		yes	yes	NA		NA		reported	missed			NA			private	NA	multicentric	positive
374	Ann Oncol, 2013, I1, Kaye, A randomized phase II study evaluating the combination of carboplatin	Annals	2013	CT IV	CT	IV	CT IV	yes	M-Ab+cytotox	monoclonal antibody+cytotoxic	combined	ovary	Trompes de Fallope	Primitifs péritonéaux		gyneco				phase II	no Bayéifen	randomized	comparative							reported	1:1	yes	yes	10		26		reported	NA		NA	5	NA	metabolichode Kaplan-Meier et modèle de Cox décrits in les "methods", Wald test used in les "Résultats", mais no décrits in les "methods"	private	NA	multicentric	negative
375	Ann Oncol, 2013, I2, André, Panitumumab combined with irinotecan for patients with KRAS	Annals	2013	CT IV	CT	IV	CT IV	yes	M-Ab+cytotox	monoclonal antibody+cytotoxic	combined	Colon	Rectum			digestive				phase II	no Bayéifen	mononarm		NA		1				deducted		yes	yes	NA		NA		reported	missed			NA			private+public	NA	multicentric	positive
376	Ann Oncol, 2013, I2, Heidenreich, A randomized, dorble-blind, multicenter, phase 2 study of	Annals	2013	CT IV	CT	IV	CT IV	yes	M-Ab+cytotox	monoclonal antibody+cytotoxic	combined	Prostate				urology				phase II	no Bayéifen	randomized	comparative							reported	1:1	yes	yes	5		30		reported	NA		NA	NA	Log-rank test		private	no	multicentric	negative
377	Ann Oncol, 2013, I2, Mesía, Adjuvant therapy with cetuximab for locally advanced squamors	Annals	2013	CT IV	CT	IV	CT IV	no	M-Ab	monoclonal antibody	monoclonal antibody	Oropharynx				UADT				phase II	no Bayéifen	randomized	non-comparative	NA		1				reported	1:1	yes	yes	NA		NA		missed	missed			10			NA	NA	multicentric	NA
378	Ann Oncol, 2013, I2, Presifani, Sorafenib in patients with Child-Pugh class A and B advanced	Annals	2013	CT po	CT	per os	CT per os/IM/SC	no	TT	targeted therapy	targeted therapy	Hépatocarcinoma				digestive				phase II	no Bayéifen	4 arm non-randomized	comparative	NA		1				deducted		no		NA		NA		missed	NA		NA	NA	Log-rank test		private	no	multicentric	NA
379	Ann Oncol, 2013, I3, Abdul Razak, A phase II trial of dacomitinib, an oral pan-human EGF	Annals	2013	CT po	CT	per os	CT per os/IM/SC	no	TT	targeted therapy	targeted therapy	carcinoma épidermoïde tête et cor				UADT				phase II	no Bayéifen	mononarm		ifmon opti		2				reported		no		5		20		reported	reported			10			private	no	multicentric	positive
380	Ann Oncol, 2013, I3, Eatock, Phase II randomized, dorble-blind, placebo-controlled study of	Annals	2013	CT po+IV	CT	per os+IV	CT IV	yes	TT+cytotox	targeted therapy+cytotoxic	combined	Adénocarcinoma gastrique	Adénocarcinoma de la jonction oeso-gastrique	Adénocarcinoma œsophage		digestive				phase II	no Bayéifen	randomized	comparative							reported	1:1:1	yes	yes	NA		NA		reported	NA		NA	NA	NA	Modèle de Cox décrits in les "methods", pas de test stat identifié in les résultats	private	NA	multicentric	negative
381	Ann Oncol, 2013, I3, Helbling, Neoadjuvant chemoradiotherapy with or withort panitumumab	Annals	2013	RCT po+IV	RCT	per os+IV	RCT	yes	M-Ab+cytotox	monoclonal antibody+cytotoxic	combined	Rectum				digestive				phase II	no Bayéifen	randomized	non-comparative	Fleming		1				reported	NA	yes	yes	5		20		reported	reported			NA			private+public	NA	multicentric	positive
382	Ann Oncol, 2013, I4, Coombes, An open-label study of lapatinib in womwithwith HER-2-negative	Annals	2013	CT po	CT	per os	CT per os/IM/SC	no	TT	targeted therapy	targeted therapy	breast				breast				phase II	no Bayéifen	mononarm		NA		1				deducted		yes	yes	2.5		19		reported	missed			NA			private+public	NA	multicentric	NA
383	Ann Oncol, 2013, I4, Koh, Phase II trial of everolimus for the treatment of noclear-cell renal	Annals	2013	CT po	CT	per os	CT per os/IM/SC	no	TT	targeted therapy	targeted therapy	kidney no à cellules claires				urology				phase II	no Bayéifen	mononarm		NA		1				deducted		no		10		10		missed	missed			NA			NA	NA	multicentric	NA
384	Ann Oncol, 2013, I4, Kreuter, Randomized phase 2 trial on refinement of early-stage NSCLC adjuvant	Annals	2013	CT IV	CT	IV	CT IV	yes	cytotox	cytotoxic	cytotoxic	lung non small cells				lung				phase II	no Bayéifen	randomized	comparative					ifmon optimal	2	reported	1:1	no		5		20		reported	NA		NA	NA	Fisher exact test		private	no	multicentric	positive
385	Ann Oncol, 2013, I4, Nomura, Irsogladine maleate reduces the incidence of fluororracil	Annals	2013	other	other		other					Tort				tort				phase II	no Bayéifen	randomized	comparative							reported	1:1	no		5		20		reported	NA		NA	NA	chi-2		no	NA	monocentric	positive
386	Ann Oncol, 2013, I4, Santoro, Phase II prospective study with sorafenib in advanced soft tissue	Annals	2013	CT po	CT	per os	CT per os/IM/SC	no	TT	targeted therapy	targeted therapy	sarcoma tissu mor				sarcoma				phase II	no Bayéifen	3 arm non-randomized	non-comparative	Fleming		1				reported		no		10		10		reported	reported			NA			private	NA	multicentric	positive
387	Ann Oncol, 2013, I4, Wu, Erlotinib as second-line treatment in patients with advanced	Annals	2013	CT po	CT	per os	CT per os/IM/SC	no	TT	targeted therapy	targeted therapy	lung non small cells				lung				phase II	no Bayéifen	mononarm		NA		1				deducted		yes	yes	5		20		reported	missed	yes		NA			private+public	NA	multicentric	positive
388	Ann Oncol, 2013, I4, Xue, Phase II study of sorafenib in combination with cisplatin	Annals	2013	CT po+IV	CT	per os+IV	CT IV	yes	TT+cytotox	targeted therapy+cytotoxic	combined	Nasopharynx				UADT				phase II	no Bayéifen	mononarm		ifmon opti		2				reported		no		5		10		reported	reported			NA			public	no	multicentric	positive
389	Ann Oncol, 2013, I5, Calafiore, Two-stage phase II study of imatinib mesylate in subjects	Annals	2013	CT po	CT	per os	CT per os/IM/SC	no	TT	targeted therapy	targeted therapy	Neuroblastome				other				phase II	no Bayéifen	mononarm		Bryant+Day		2				reported		yes	yes	10		10		reported	missed			NA			public	no	multicentric	NA
390	Ann Oncol, 2013, I5, Fan, Docetaxel–cisplatin might be superior to docetaxel–capecitabine	Annals	2013	CT po+IV	CT	per os+IV	CT IV	yes	cytotox	cytotoxic	cytotoxic	breast				breast				phase II	no Bayéifen	randomized	comparative							reported	1:1	no		20		5		reported	NA		NA	NA	chi-2		private	NA	monocentric	positive
391	Ann Oncol, 2013, I5, Holte, Dose-deniffied chemoimmunotherapy followed by systemic central	Annals	2013	CT IV	CT	IV	CT IV	yes	M-Ab+cytotox	monoclonal antibody+cytotoxic	combined	Lymphome folliculaire				hematologia				phase II	no Bayéifen	mononarm		NA		1				deducted		yes	yes	NA		NA		missed	missed			NA			private+public	NA	multicentric	NA
392	Ann Oncol, 2013, I6, Bernstein, A phase II multicenter trial of hyperCVAD MTX Ara-C and	Annals	2013	CT IV	CT	IV	CT IV	yes	M-Ab+cytotox	monoclonal antibody+cytotoxic	combined	Lymphome ofmanteau				hematologia				phase II	no Bayéifen	mononarm		NA		1				deducted		yes	yes	NA		NA		reported	missed			NA			public	NA	multicentric	positive
393	Ann Oncol, 2013, I6, Jain, Tetrathiomolybdate-associated copper depletion decreases	Annals	2013	CT po	CT	per os	CT per os/IM/SC	no	TT	targeted therapy	targeted therapy	breast				breast				phase II	no Bayéifen	mononarm		NA		1				deducted		yes	yes	5		10		reported	missed			NA			private+public	NA	monocentric	positive
394	Ann Oncol, 2013, I6, Kim, Multicentre phase II trial of bevacizumab combined with	Annals	2013	CT IV	CT	IV	CT IV	yes	M-Ab+cytotox	monoclonal antibody+cytotoxic	combined	breast				breast				phase II	no Bayéifen	mononarm		Fleming		1				reported		no		5		20		reported	missed			NA			private	NA	multicentric	positive
395	Ann Oncol, 2013, I6, Le Treut, Multicentre phase II study of cisplatin–etopoifde chemotherapy	Annals	2013	CT IV	CT	IV	CT IV	yes	cytotox	cytotoxic	cytotoxic	lung neuroendocrine				lung				phase II	no Bayéifen	mononarm		NA		1				deducted		no		5		20		reported	missed			NA			public	no	multicentric	NA
396	Ann Oncol, 2013, I6, Roy, A randomized phase II study of PEP02 (MM-398), irinotecan	Annals	2013	CT IV	CT	IV	CT IV	no	cytotox	cytotoxic	cytotoxic	Adénocarcinoma gastrique	Adénocarcinoma de la jonction oeso-gastrique			digestive				phase II	no Bayéifen	randomized	non-comparative	ifmon		2				reported	1:1:1	yes	yes	5		10		reported	reported			NA			private+public	no	multicentric	positive
397	Ann Oncol, 2013, I6, Schmiegel, Capecitabine irinotecan or capecitabine oxaliplatin in combination	Annals	2013	CT po+IV	CT	per os+IV	CT IV	yes	M-Ab+cytotox	monoclonal antibody+cytotoxic	combined	Colon	Rectum			digestive				phase II	no Bayéifen	randomized	non-comparative	Fleming		1				reported	1:1	yes	yes	5		15		reported	missed			NA			private	NA	multicentric	positive
398	Ann Oncol, 2013, I7, Brodowicz, FOLFOX4 plus cetuximab administered weekly or every second	Annals	2013	CT IV	CT	IV	CT IV	yes	M-Ab+cytotox	monoclonal antibody+cytotoxic	combined	Colon	Rectum			digestive				phase II	no Bayéifen	randomized	comparative							reported	1:1	yes	yes	NA		20		reported	NA		NA	5	Cochrane-Mantel-Haenszel		public	NA	multicentric	negative
399	Ann Oncol, 2013, I7, Cohn, A randomized, placebo-controlled phase 2 study of ganitumab or	Annals	2013	CT IV	CT	IV	CT IV	yes	M-Ab+cytotox	monoclonal antibody+cytotoxic	combined	Colon	Rectum			digestive				phase II	no Bayéifen	randomized	comparative							reported	1:1:1	yes	yes	5		19		reported	NA		NA	NA	NA	metabolichode Kaplan-Meier et modèle de Cox décrits in les "methods", pas de test stat identifié in les résultats	private	NA	multicentric	negative
400	Ann Oncol, 2013, I7, Harvey, A randomized phase II study comparing capecitabine	Annals	2013	CT po	CT	per os	CT per os/IM/SC	yes	cytotox	cytotoxic	cytotoxic	breast				breast				phase II	no Bayéifen	randomized	non-comparative	NA		1				reported	NA	no		2.5		12.5		reported	reported			NA			private	NA	multicentric	positive
401	Ann Oncol, 2013, I7, Stacchiotti, Phase II study on lapatinib in advanced EGFR-poiftive chordoma	Annals	2013	CT po	CT	per os	CT per os/IM/SC	no	TT	targeted therapy	targeted therapy	Chordome				other				phase II	no Bayéifen	mononarm		NA		1				deducted		yes	yes	5		10		reported	missed			NA			private	NA	multicentric	NA
402	Ann Oncol, 2013, I7, Tolaney, A phase II study of ixabepilone and trastuzumab for metastatic	Annals	2013	CT IV	CT	IV	CT IV	yes	M-Ab+TT	monoclonal antibody+targeted therapy	combined	breast				breast				phase II	no Bayéifen	2 arm non-randomized	non-comparative	NA		1				reported		yes	yes	8	7	9	9	reported	reported			NA			public	NA	multicentric	positive
403	Ann Oncol, 2013, I7, van Dijk, Evaluation of short-corrse radiotherapy followed by neoadjuvant	Annals	2013	CT+RT	CT+RT séquentielle	per os+IV	RCT	yes	M-Ab+cytotox	monoclonal antibody+cytotoxic	combined	Rectum				digestive				phase II	no Bayéifen	mononarm		NA		2				reported		no		10		10		reported	missed			10			private+public	no	multicentric	positive
404	Ann Oncol, 2013, I7, Wolpin, Global, multicenter, randomized, phase II trial of gemcitabine	Annals	2013	CT IV	CT	IV	CT IV	yes	M-Ab+cytotox	monoclonal antibody+cytotoxic	combined	Pancréas				digestive				phase II	no Bayéifen	randomized	comparative							reported	2:1	yes	yes	10		10		reported	NA		chi-2	NA	Cochrane-Mantel-Haenszel chi2 test		private	no	multicentric	positive
405	Ann Oncol, 2013, I8, Fornaro, FOLFOXIRI in combination with panitumumab as first-line treatment	Annals	2013	CT IV	CT	IV	CT IV	yes	M-Ab+cytotox	monoclonal antibody+cytotoxic	combined	Colon	Rectum			digestive				phase II	no Bayéifen	mononarm		ifmon Min		2				reported		no		5		20		reported	reported			NA			private+public	no	multicentric	positive
406	Ann Oncol, 2013, I9, Groen, A randomized, dorble-blind, phase II study of erlotinib with or	Annals	2013	CT po	CT	per os	CT per os/IM/SC	yes	TT	targeted therapy	targeted therapy	lung non small cells				lung				phase II	no Bayéifen	randomized	comparative							reported	1:1	yes	yes	10		20		reported	NA		NA	NA	Log-rank test		private	no	multicentric	negative
407	Ann Oncol, 2013, I9, Melichar, A multinational phase II trial of bevacizumab with low-dose	Annals	2013	Im+CT IV	CT+immunotherapy	IV	CT IV	yes	immunotherapy+M-Abl	monoclonal antibody	monoclonal antibody	kidney				urology				phase II	no Bayéifen	mononarm		NA		1				deducted		no		NA		NA		reported	missed			NA			private	NA	multicentric	NA
408	Ann Oncol, 2013, I9, Schneeweiss, Pertuzumab plus trastuzumab in combination with standard	Annals	2013	CT IV	CT	IV	CT IV	yes	M-Ab+cytotox	monoclonal antibody+cytotoxic	combined	breast				breast				phase II	no Bayéifen	randomized	non-comparative	NA		1				reported	1:1:1	yes	yes	NA		NA		missed	missed			NA			private	NA	multicentric	NA
409	Ann Oncol, 2013, I10, Fensterer, Multicenter phase II trial to investigate safety and efficacy	Annals	2013	CT IV	CT	IV	CT IV	yes	M-Ab+cytotox	monoclonal antibody+cytotoxic	combined	Pancréas				digestive				phase II	no Bayéifen	mononarm		NA		1				deducted		yes	yes	5		20		reported	missed			10			private	NA	multicentric	negative
410	Ann Oncol, 2013, I10, Herbrecht, Comparison of pixantrone-based regimwith(CPOP-R) with	Annals	2013	CT IV	CT	IV	CT IV	yes	M-Ab+cytotox	monoclonal antibody+cytotoxic	combined	Lymphome B				hematologia				phase II	no Bayéifen	randomized	comparative							reported	1:1	yes	yes	5		20		reported	NA		NA	NA	95% CI		private	NA	multicentric	negative
411	Ann Oncol, 2013, I10, Jonat, Randomized phase II study of lonaprisan as second-line therapy	Annals	2013	HT	HT		HT	no	HT			breast				breast				phase II	no Bayéifen	randomized	non-comparative	NA		1				reported	1:1	no		10		10		reported	reported			NA			private	NA	multicentric	negative
412	Ann Oncol, 2013, I10, Keus, Results of a phase II pilot study of moderate dose radiotherapy	Annals	2013	RT	RT		RT					Tumeur desmoide fibromateuse				other				phase II	no Bayéifen	mononarm		Fleming		1				reported		no		10		10		reported	reported			NA			public	NA	multicentric	positive
413	Ann Oncol, 2013, I10, Tan, N0539 phase II trial of fulvestrant and bevacizumab in patients	Annals	2013	CT IV+HT	CT+HT	IV	CT IV	yes	HT+M-Ab	monoclonal antibody	monoclonal antibody	breast				breast				phase II	no Bayéifen	mononarm		ifmon opti		2				reported		no		9		10		reported	reported			NA			private+public	yes	NA	negative
414	Ann Oncol, 2013, I11, Aerts, A randomized phase II study comparing erlotinib versus erlotinib	Annals	2013	CT po+IV	CT	per os+IV	CT IV	yes	TT+cytotox	targeted therapy+cytotoxic	combined	lung non small cells				lung				phase II	no Bayéifen	randomized	comparative							reported	1:1	no		5		20		reported	NA		log-rank test	NA	Log-rank test		private	NA	NA	negative
415	Ann Oncol, 2013, I11, Borbath, Combination of gemcitabine and cetuximab in patients with	Annals	2013	CT IV	CT	IV	CT IV	yes	M-Ab+cytotox	monoclonal antibody+cytotoxic	combined	Cholangiocarcinoma				digestive				phase II	no Bayéifen	mononarm		ifmon		2				reported		yes	yes	5		20		reported	missed			NA			private	no	multicentric	positive
416	Ann Oncol, 2013, I11, Deutsch, Unexpected toxicity of cetuximab combined with conventional	Annals	2013	RCT IV	RCT	IV	RCT	yes	M-Ab+cytotox	monoclonal antibody+cytotoxic	combined	Canal anal				digestive				phase II	no Bayéifen	mononarm		NA		1				reported		no		NA		NA		missed	missed			NA			private	NA	multicentric	NA
417	Ann Oncol, 2013, I11, Falandry, Development of a geriatric vulnerability score in elderly patients with	Annals	2013	CT IV	CT	IV	CT IV	no	cytotox	cytotoxic	cytotoxic	ovary				gyneco				phase II	no Bayéifen	mononarm		NA		1				deducted		yes	yes	5		10		missed	missed			5			public	NA	multicentric	NA
418	Ann Oncol, 2013, I11, Italiano, GDC-0449 in patients with advanced chondrosarcomas	Annals	2013	CT po	CT	per os	CT per os/IM/SC	no	TT	targeted therapy	targeted therapy	Chondrosarcoma				sarcoma				phase II	no Bayéifen	mononarm		ifmon		2				reported		yes	yes	10		10		reported	reported			NA			public	no	multicentric	negative
419	Ann Oncol, 2013, Tyc, I11, Szczepaniak, Palliative radiotherapy and chemotherapy instead of surgery	Annals	2013	CT+RT	CT+RT séquentielle	per os+IV	RCT	yes	cytotox	cytotoxic	cytotoxic	Rectum				digestive				phase II	no Bayéifen	mononarm		NA		1				deducted		no		NA		NA		reported	missed			NA			public	NA	monocentric	NA
420	Ann Oncol, 2013, I12, Evens, A multicenter phase II study incorporating high-dose rituximab	Annals	2013	CT IV	CT	IV	CT IV	yes	M-Ab+cytotox	monoclonal antibody+cytotoxic	combined	Lymphome Burkitt				hematologia				phase II	no Bayéifen	2 arm non-randomized	non-comparative	NA		2				reported		no		4.6		20		reported	missed			NA			public	NA	multicentric	positive
421	Ann Oncol, 2013, I12, Lim, A multicenter, phase II trial of everolimus in locally advanced	Annals	2013	CT po	CT	per os	CT per os/IM/SC	no	TT	targeted therapy	targeted therapy	Thyroide				other				phase II	no Bayéifen	mononarm		NA		1				reported		yes	yes	10		10		reported	missed			10			public	NA	multicentric	positive
422	Ann Oncol, 2013, I12, Sohal, A phase II trial of gemcitabine, irinotecan and panitumumab	Annals	2013	CT IV	CT	IV	CT IV	yes	M-Ab+cytotox	monoclonal antibody+cytotoxic	combined	Cholangiocarcinoma				digestive				phase II	no Bayéifen	mononarm		NA		2				reported		yes	yes	10		20		reported	reported			NA			private	no	NA	positive
423	Ann Oncol, 2014, I1, Ganjoo, A multicenter phase II study of pazopanib in patients with	Annals	2014	CT po	CT	per os	CT per os/IM/SC	no	TT	targeted therapy	targeted therapy	GIST				digestive				phase II	no Bayéifen	mononarm		NA		2				deducted		yes	no	10		10		reported	reported			NA			private+public	yes	multicentric	negative
424	Ann Oncol, 2014, I1, Grimison, Accelerated BEP for metastatic germ cell tumorrs a multicenter	Annals	2014	CT IV	CT	IV	CT IV	yes	cytotox	cytotoxic	cytotoxic	tumor germinales				urology				phase II	no Bayéifen	mononarm		ifmon Min		2				reported		no		5		10		reported	reported			NA			public	no	multicentric	positive
425	Ann Oncol, 2014, I1, Strauss, Final results of phase II trial of doxorubicin HCl liposome	Annals	2014	CT po+IV	CT	per os+IV	CT IV	yes	TT+cytotox	targeted therapy+cytotoxic	combined	Lymphome T cutané				hematologia				phase II	no Bayéifen	mononarm		NA		1				deducted		no		5		20		reported	missed			NA			private	NA	multicentric	NA
426	Ann Oncol, 2014, I1, Twelves, Randomised phase II study of axitinib or bevacizumab combined	Annals	2014	CT po+IV	CT	per os+IV	CT IV	yes	M-Ab+TT+cytotox	monoclonal antibody+targeted therapy+cytotoxic	combined	lung non small cells				lung				phase II	no Bayéifen	randomized	comparative							reported	1:1	yes	yes	20		20		reported	NA		log-rank test	NA	Log-rank test		private	NA	multicentric	negative
427	Ann Oncol, 2014, I2, Pietrantonio, Activity of temozolomide in patients with advanced chemorefractory	Annals	2014	CT po	CT	per os	CT per os/IM/SC	no	cytotox	cytotoxic	cytotoxic	Colon	Rectum			digestive				phase II	no Bayéifen	mononarm		ifmon Min		2				reported		yes	yes	10		10		reported	reported			NA			public	no	monocentric	positive
428	Ann Oncol, 2014, I2, Shinohara, A randomized multicenter phase II trial on the efficacy of	Annals	2014	other	other		other					kidney				urology				phase II	no Bayéifen	randomized	comparative							reported	1:1	no		5		20		reported	NA		test exact de Fisher	10	Fisher exact test		NA	NA	multicentric	positive
429	Ann Oncol, 2014, I4, Awada, A randomized controlled phase II trial of a novel compoiftion	Annals	2014	CT IV	CT	IV	CT IV	yes	TT+cytotox	targeted therapy+cytotoxic	combined	breast				breast				phase II	no Bayéifen	randomized	non-comparative	NA		1				reported	2:2:1	no		5		10		reported	missed			NA			private	NA	multicentric	positive	1
430	Ann Oncol, 2014, I4, Bines, Activity of megestrol acetate in postmenopausal womwithwith advanced	Annals	2014	HT	HT		HT	no	HT			breast				breast				phase II	no Bayéifen	mononarm		ifmon		2				reported		no		10		10		missed	missed			NA			public	no	monocentric	NA
431	Ann Oncol, 2014, I4, Morris, Phase II study of treatment of advanced ovarian cancer	Annals	2014	CT IV	CT	IV	CT IV	no	TT	targeted therapy	targeted therapy	ovary	Primitifs péritonéaux	endometrium		gyneco				phase II	no Bayéifen	mononarm		NA		2				deducted		no		NA		NA		reported	reported			NA			private	no	multicentric	NA
432	Ann Oncol, 2014, I5, Fizazi, Combining gemcitabine, cisplatin, and ifosfamide (GIP) is	Annals	2014	CT IV	CT	IV	CT IV	yes	cytotox	cytotoxic	cytotoxic	tumor germinales				urology				phase II	no Bayéifen	mononarm		ifmon		2				reported		yes	yes	5		20		reported	reported			NA			private+public	no	multicentric	negative
433	Ann Oncol, 2014, I5, Gupta, DOC-MEK a dorble-blind randomized phase II trial of docetaxel	Annals	2014	CT po+IV	CT	per os+IV	CT IV	yes	TT+cytotox	targeted therapy+cytotoxic	combined	melanoma				skin				phase II	no Bayéifen	randomized	comparative							reported	1:1	yes	no	10		20		reported	NA		NA	NA	NA	reduced de Cox décrite in les "methods" porr faire la comparaison, pas de test stat in les "methods" ni "Résultats"	private+public	NA	multicentric	negative
434	Ann Oncol, 2014, I5, Lockhart, Phase II study of neoadjuvant therapy with docetaxel, cisplatin	Annals	2014	RCT IV	RCT	IV	RCT	yes	M-Ab+cytotox	monoclonal antibody+cytotoxic	combined	Œsophage	Adénocarcinoma de la jonction oeso-gastrique			digestive				phase II	no Bayéifen	mononarm		NA		2				deducted		no		10		10		reported	missed			NA			private	no	multicentric	NA
435	Ann Oncol, 2014, I6, Daniëls, Screening for coronary artery disease after mediastinal irradiation	Annals	2014	other	other		other					Lymphome Hodgkin				hematologia				phase II	no Bayéifen	mononarm		NA		1				deducted		no		5		20		reported	reported			NA			public	NA	monocentric	positive
436	Ann Oncol, 2014, I6, Delaloge, Activity of trabectedin in germline BRCA1-2-mutated metastatic	Annals	2014	CT IV	CT	IV	CT IV	no	cytotox	cytotoxic	cytotoxic	breast				breast				phase II	no Bayéifen	mononarm		NA		2				deducted		yes	yes	2.5		10		reported	missed			NA			private	no	multicentric	NA
437	Ann Oncol, 2014, I6, Gonzalez-Angulo, Open-label randomized clinical trial of standard neoadjuvant chemotherapy	Annals	2014	CT po+IV	CT	per os+IV	CT IV	yes	TT+cytotox	targeted therapy+cytotoxic	combined	breast				breast				phase II	no Bayéifen	randomized	comparative							reported	1:1	yes	yes	NA		NA		missed	NA		NA	NA	two-ifded t test		private+public	NA	monocentric	NA
438	Ann Oncol, 2014, I7, Hesketh Efficacy and safety of NEPA an oral	Annals	2014	other	other		other					Tort				tort				phase II	no Bayéifen	randomized	comparative							reported	1:1:1:1:1	no		1.66		15		reported	NA		NA	5	logistic regresifon		private	NA	multicentric	positive
439	Ann Oncol, 2014, I7, Chauffert, Randomized phase II trial of irinotecan and bevacizumab	Annals	2014	RCT po+IV	RCT	per os+IV	RCT	yes	M-Ab+cytotox	monoclonal antibody+cytotoxic	combined	Glioblastome				cerebral				phase II	no Bayéifen	randomized	non-comparative	Fleming		2				reported	1:1	no		5		20		reported	reported			NA			private+public	no	multicentric	negative
440	Ann Oncol, 2014, I7, Propper, Phase II, randomized, biomarker identification trial (MARK) for	Annals	2014	CT po	CT	per os	CT per os/IM/SC	no	TT	targeted therapy	targeted therapy	Pancréas				digestive				phase II	no Bayéifen	randomized	non-comparative	NA		1				reported	1:1	yes	yes	5		NA		missed	missed			NA			private	NA	multicentric	NA
441	Ann Oncol, 2014, I8, Buzzoni, Activity and safety of RAD001 (everolimus) in patients affected	Annals	2014	CT po	CT	per os	CT per os/IM/SC	no	cytotox	cytotoxic	cytotoxic	Voies biliaires				digestive				phase II	no Bayéifen	mononarm		ifmon opti		2				reported		no		10		10		reported	reported			NA			NA	no	multicentric	positive
442	Ann Oncol, 2014, I8, Mok, Randomized phase II study of two intercalated combinations	Annals	2014	CT po+IV	CT	per os+IV	CT IV	yes	TT+cytotox	targeted therapy+cytotoxic	combined	lung non small cells				lung				phase II	no Bayéifen	randomized	non-comparative	NA		1				reported	1:1	yes	yes	10		20		reported	missed			NA			private	NA	multicentric	NA	1
443	Ann Oncol, 2014, I8, Nabholtz, Multicentric neoadjuvant phase II study of panitumumab	Annals	2014	CT IV	CT	IV	CT IV	yes	M-Ab+cytotox	monoclonal antibody+cytotoxic	combined	breast				breast				phase II	no Bayéifen	mononarm		NA		1				deducted		yes	yes	5		20		reported	missed			NA			private	NA	multicentric	positive
444	Ann Oncol, 2014, I9, Adenis, Maiftinib in advanced gastrointestinal stromal tumor	Annals	2014	CT po	CT	per os	CT per os/IM/SC	no	TT	targeted therapy	targeted therapy	GIST				digestive				phase II	no Bayéifen	randomized	non-comparative	NA		1				reported	1:1	no		10		20		reported	reported	no		NA			private	NA	multicentric	positive
445	Ann Oncol, 2014, I9, Dummer, Final results of a multicenter phase II study of the purine	Annals	2014	CT po	CT	per os	CT per os/IM/SC	no	TT	targeted therapy	targeted therapy	Lymphome T cutané				hematologia				phase II	no Bayéifen	mononarm		NA		1				deducted		no		NA		NA		missed	reported			NA			private	NA	multicentric	negative
446	Ann Oncol, 2014, I9, Murawski, Optimization of rituximab for the treatment of DLBCL	Annals	2014	CT IV	CT	IV	CT IV	yes	M-Ab+cytotox	monoclonal antibody+cytotoxic	combined	Lymphome B				hematologia				phase II	no Bayéifen	mononarm		NA		2				deducted		yes	yes	5		20		reported	reported			NA			private	NA	multicentric	positive
447	Ann Oncol, 2014, I9, Seiwert, A randomized, phase II study of afatinib versus cetuximab	Annals	2014	CT po+IV	CT	per os+IV	CT IV	no	M-Ab+TT	monoclonal antibody+targeted therapy	combined	carcinoma épidermoïde tête et cor				UADT				phase II	no Bayéifen	randomized	comparative						2	reported	1:1	yes	yes	20		20		reported	NA		NA	NA	covariance		private	no	multicentric	negative
448	Ann Oncol, 2014, I9, Selle, A phase II trial of high-dose chemotherapy (HDCT) supported	Annals	2014	CT IV	CT	IV	CT IV	yes	cytotox	cytotoxic	cytotoxic	tumor germinales				urology				phase II	no Bayéifen	mononarm		Gehan		2				reported		yes	yes	NA		NA		missed	missed			NA			private+public	no	multicentric	NA
449	Ann Oncol, 2014, I10, Collen, Phase II study of stereotactic body radiotherapy to primary tumor	Annals	2014	RT	RT		RT					lung non small cells				lung				phase II	no Bayéifen	mononarm		ifmon opti		2				reported		no		10		10		reported	reported			NA			NA	no	multicentric	positive
450	Ann Oncol, 2014, I10, Foote, Phase II study of ifngle-agent panitumumab in patients	Annals	2014	CT IV	CT	IV	CT IV	no	M-Ab	monoclonal antibody	monoclonal antibody	carcinoma épidermoide cutané				skin				phase II	no Bayéifen	mononarm		NA		1				deducted		no		NA		NA		reported	reported			NA			private	NA	monocentric	positive
451	Ann Oncol, 2014, I10, Mc Neish, A randomised, placebo-controlled trial of weekly paclitaxel	Annals	2014	CT po+IV	CT	per os+IV	CT IV	yes	TT+cytotox	targeted therapy+cytotoxic	combined	ovary	Trompes de Fallope	Primitifs péritonéaux		gyneco				phase II	no Bayéifen	randomized	non-comparative	NA		1				reported	NA	yes	yes	10	20	20	20	reported	reported			NA			private+public	NA	multicentric	negative
452	Ann Oncol, 2014, I10, Wanebo, Induction cetuximab, paclitaxel, and carboplatin followed by	Annals	2014	RCT IV	RCT	IV	RCT	yes	M-Ab+cytotox	monoclonal antibody+cytotoxic	combined	carcinoma épidermoïde tête et cor				UADT				phase II	no Bayéifen	mononarm		NA		1				deducted		yes	yes	10		10		reported	reported			10			public	NA	NA	positive
453	Ann Oncol, 2014, I11, Borg, Pathological response and safety of two neoadjuvant strategies with	Annals	2014	RCT IV	RCT	IV	RCT	yes	M-Ab+cytotox	monoclonal antibody+cytotoxic	combined	Rectum				digestive				phase II	no Bayéifen	randomized	non-comparative	NA		1				reported	1:1	no		5		20		reported	missed			NA			private	NA	multicentric	positive	1
454	Ann Oncol, 2014, I11, Novello, A phase II randomized study evaluating the addition of iniparib	Annals	2014	CT IV	CT	IV	CT IV	yes	TT+cytotox	targeted therapy+cytotoxic	combined	lung non small cells				lung				phase II	no Bayéifen	randomized	non-comparative	NA		1				reported	2:1	no		5		10		reported	missed			NA			private	NA	multicentric	NA
455	Ann Oncol, 2014, I11, Selle, A phase II study of lenalidomide in platinum-seniftive recurrent	Annals	2014	CT po	CT	per os	CT per os/IM/SC	no	cytotox	cytotoxic	cytotoxic	ovary	Trompes de Fallope	Primitifs péritonéaux		gyneco				phase II	no Bayéifen	mononarm		ifmon		2				reported		yes	yes	5		10		reported	missed			10			private+public	no	multicentric	positive
456	Ann Oncol, 2014, I12, Zhor, Pemetrexed versus gefitinib as a second-line treatment in	Annals	2014	CT po+IV	CT	per os+IV	CT IV	no	TT+cytotox	targeted therapy+cytotoxic	combined	lung non small cells				lung				phase II	no Bayéifen	randomized	comparative							reported	1:1	yes	yes	15		20		reported	NA		NA	NA	Log-rank test		private+public	NA	multicentric	positive
457	Ann Oncol, 2015, I1, Borabdallah, 90Y-ibritumomab tiuxetan, fludarabine, busulfan and antithymocyte	Annals	2015	CT IV+RT metabolic	other		other	yes	M-Ab+cytotox+immunoth			Lymphome B				hematologia				phase II	no Bayéifen	mononarm		NA		1				deducted		no		5		20		reported	reported			NA			private	NA	multicentric	positive
458	Ann Oncol, 2015, I1, Cao, Phase II randomized study of whole-brain radiation therapy	Annals	2015	RCT po	RCT	per os	RCT	no	cytotox	cytotoxic	cytotoxic	breast				breast				phase II	no Bayéifen	randomized	non-comparative	Fleming		2				reported	1:1	yes	yes	9		7		reported	missed			NA			private	no	multicentric	negative	1
459	Ann Oncol, 2015, I1, Necchi, High-dose sequential chemotherapy (HDS) versus PEB	Annals	2015	CT IV	CT	IV	CT IV	yes	cytotox	cytotoxic	cytotoxic	tumor germinales				urology				phase II	no Bayéifen	randomized	comparative							reported	1:1	yes	yes	5		20		reported	NA		NA	NA	Log-rank test		public	NA	multicentric	negative
460	Ann Oncol, 2015, I1, Van Cutsem, Docetaxel plus oxaliplatin with or withort fluororracil or capecitabine	Annals	2015	CT po+IV	CT	per os+IV	CT IV	yes	cytotox	cytotoxic	cytotoxic	Gastrique	Adénocarcinoma de la jonction oeso-gastrique			digestive				phase II	no Bayéifen	randomized	non-comparative	NA		1				deducted	1:1:1	no		NA		NA		reported	missed			15			private	NA	multicentric	NA
461	Ann Oncol, 2015, I2, Bonnefoi, Neoadjuvant treatment with docetaxel plus lapatinib, trastuzumab	Annals	2015	CT po+IV	CT	per os+IV	CT IV	yes	TT+cytotox	targeted therapy+cytotoxic	combined	breast				breast				phase II	no Bayéifen	randomized	non-comparative	Fleming		1				reported	1:1:1	yes	yes	10		7.5		reported	reported			NA			private+public	NA	multicentric	positive
462	Ann Oncol, 2015, I2, Chiappori, A randomized phase II study of the telomerase inhibitor	Annals	2015	CT IV	CT	IV	CT IV	yes	NA	NA	NA	lung non small cells				lung				phase II	no Bayéifen	randomized	comparative							reported	2:1	yes	yes	NA		NA		reported	NA		NA	NA	Log-rank test		private+public	NA	multicentric	negative
463	Ann Oncol, 2015, I2, Hirai, A multicenter phase II study of carboplatin and paclitaxel for advanced	Annals	2015	CT IV	CT	IV	CT IV	yes	cytotox	cytotoxic	cytotoxic	Thymome				other				phase II	no Bayéifen	mononarm		SWOG		2				reported		no		10		15		reported	missed			NA			private	no	multicentric	NA	1
464	Ann Oncol, 2015, I2, Vidal, Long-term orTTome of patients with clinical stage I	Annals	2015	CT IV	CT	IV	CT IV	yes	cytotox	cytotoxic	cytotoxic	tumor germinales no séminomateuses				urology				phase II	no Bayéifen	mononarm		NA		1				deducted		no		NA		NA		missed	missed			NA			NA	NA	NA	NA
465	Ann Oncol, 2013, I3, Okines, Bevacizumab with peri-operative epirubicin, cisplatin and	Annals	2013	CT po+IV	CT	per os+IV	CT IV	yes	M-Ab+cytotox	monoclonal antibody+cytotoxic	combined	Gastrique	Adénocarcinoma de la jonction oeso-gastrique			digestive				phase II/III	no Bayéifen	randomized	non-comparative	Fleming		1				reported	1:1	no		10		10		reported	missed			NA			private+public	NA	multicentric	negative
466	BJC, 2010, V102, Daayana, Phase II trial of imiquimod and HPV therapeutic vaccination	BJC	2010	Im	immunotherapy		immunotherapy	yes	immunotherapy			carcinoma in iftu vulvaire				gyneco				phase II	no Bayéifen	mononarm		NA		1				deducted		yes	yes	NA		NA		missed	missed			NA			NA	NA	NA	NA
467	BJC, 2010, V102, Feliu, Capecitabine and bevacizumab as first-line treatment in elderly patients	BJC	2010	CT po+IV	CT	per os+IV	CT IV	yes	M-Ab+cytotox	monoclonal antibody+cytotoxic	combined	Colon	Rectum			digestive				phase II	no Bayéifen	mononarm		ifmon opti		2				reported		no		5		20		reported	missed			10			private	no	multicentric	positive
468	BJC, 2010, V102, Hsu, Efficacy and tolerability of bevacizumab plus capecitabine	BJC	2010	CT po+IV	CT	per os+IV	CT IV	yes	M-Ab+cytotox	monoclonal antibody+cytotoxic	combined	Hépatocarcinoma				digestive				phase II	no Bayéifen	mononarm		Enifgn		3				reported		yes	no	5		20		reported	missed			NA			NA	no	multicentric	negative
469	BJC, 2010, V102, Penel, Megestrol acetate versus metronomic cyclophosphamide in patients	BJC	2010	CT po+HT	CT+HT	per os	CT per os/IM/SC	no	HT+cytotox	cytotoxic	cytotoxic	Tort				tort				phase II	no Bayéifen	randomized	non-comparative	ifmon opti		2				reported	1:1	no		10		10		reported	reported			NA			NA	no	multicentric	positive
470	BJC, 2010, V102, Phase II study of capecitabine as palliative treatment for patients	BJC	2010	CT po	CT	per os	CT per os/IM/SC	no	cytotox	cytotoxic	cytotoxic	carcinoma épidermoïde tête et cor				UADT				phase II	no Bayéifen	mononarm		NA		2				reported		no		5		10		missed	missed			NA			private	no	multicentric	NA
471	BJC, 2010, V103, Conroy, Phase II randomised trial of chemoradiotherapy with FOLFOX4	BJC	2010	RCT IV	RCT	IV	RCT	yes	cytotox	cytotoxic	cytotoxic	Œsophage				digestive				phase II	no Bayéifen	randomized	non-comparative	NA		1				reported	1:1	no		5		15		reported	reported			10			NA	NA	multicentric	positive
472	BJC, 2010, V103, Coifmelli, Multi-centre phase II clinical trial of yttrium-90 reifn microspheres	BJC	2010	RT metabolic	RT metabolic		other					Colon	Rectum			digestive				phase II	no Bayéifen	mononarm		NA		1				reported		no		5		20		reported	reported			NA			private	NA	multicentric	NA
473	BJC, 2010, V103, DeConti, Phase II trial of sagopilone, a novel epothilone analog	BJC	2010	CT IV	CT	IV	CT IV	no	cytotox	cytotoxic	cytotoxic	melanoma				skin				phase II	no Bayéifen	mononarm		NA		2				reported		yes	no	3		10		reported	missed			NA			private	no	NA	NA	1
474	BJC, 2010, V103, Flaig, Safety and efficacy of the combination of erlotinib and ifrolimus	BJC	2010	CT po	CT	per os	CT per os/IM/SC	yes	TT	targeted therapy	targeted therapy	kidney				urology				phase II	no Bayéifen	mononarm		NA		1				deducted		yes	yes	5		20		reported	missed	no		NA			private	NA	monocentric	negative
475	BJC, 2010, V103, Garufi, Cetuximab plus chronomodulated irinotecan, 5-fluororracil, leucovorin	BJC	2010	CT IV	CT	IV	CT IV	yes	M-Ab+cytotox	monoclonal antibody+cytotoxic	combined	Colon	Rectum			digestive				phase II	no Bayéifen	mononarm		ifmon Min		2				reported		yes	yes	5		20		reported	missed			NA			private+public	no	multicentric	NA
476	BJC, 2010, V103, Kunitoh, A phase II trial of dose-dense chemotherapy, followed	BJC	2010	CT+RT	CT+RT séquentielle	IV	RCT	yes	cytotox	cytotoxic	cytotoxic	thymome				other				phase II	no Bayéifen	mononarm		NA		1				deducted		no		NA		NA		reported	missed			NA			public	no	multicentric	negative
477	BJC, 2010, V103, Li, A phase II study of weekly docetaxel and cisplatin plus oral	BJC	2010	CT po+IV	CT	per os+IV	CT IV	yes	cytotox	cytotoxic	cytotoxic	Gastrique	Adénocarcinoma de la jonction oeso-gastrique			digestive				phase II	no Bayéifen	mononarm		NA		1				deducted		no		5		20		reported	missed			NA			private+public	NA	multicentric	positive
478	BJC, 2010, V103, Okusaka, Gemcitabine alone or in combination with cisplatin in patients	BJC	2010	CT IV	CT	IV	CT IV	yes	cytotox	cytotoxic	cytotoxic	Voies biliaires				digestive				phase II	no Bayéifen	randomized	non-comparative	sél		1				reported	1:1	no		NA		20		reported	reported			NA			private	NA	multicentric	positive
479	BJC, 2010, V103, Oshita, Phase II study of nedaplatin and irinotecan with concurrent	BJC	2010	RCT IV	RCT	IV	RCT	yes	cytotox	cytotoxic	cytotoxic	lung non small cells				lung				phase II	no Bayéifen	mononarm		ifmon Min		2				reported		no		NA		5		reported	reported			NA			public	no	NA	NA
480	BJC, 2010, V103, Santoro, Activity and safety of NGR-hTNF, a selective vascular-targeting	BJC	2010	CT IV	CT	IV	CT IV	no	TT	targeted therapy	targeted therapy	Hépatocarcinoma				digestive				phase II	no Bayéifen	3 arm non-randomized	non-comparative	ifmon		2				reported		yes	no	10		10		reported	reported			NA			NA	no	multicentric	negative
481	BJC, 2010, V103, Yang, A randomised phase II study of pegylated arginine deiminase	BJC	2010	CT IM	CT	IM	CT per os/IM/SC	no	NA	NA	NA	Hépatocarcinoma				digestive				phase II	no Bayéifen	randomized	non-comparative	ifmon opti		2				reported	1:1	yes	yes	5		20		reported	reported			NA			private	no	multicentric	NA
482	BJC, 2011, V104, Bertolini, FOLFOX6 and bevacizumab in nonoptimally resectable	BJC	2011	CT IV	CT	IV	CT IV	yes	M-Ab+cytotox	monoclonal antibody+cytotoxic	combined	Colon	Rectum			digestive				phase II	no Bayéifen	mononarm		ifmon		2				reported		no		5		20		reported	missed			NA			private	no	NA	positive
483	BJC, 2011, V104, De Vita, A multicenter phase II study of induction chemotherapy with	BJC	2011	RCT IV	RCT	IV	RCT	yes	M-Ab+cytotox	monoclonal antibody+cytotoxic	combined	Œsophage				digestive				phase II	no Bayéifen	mononarm		ifmon Min		2				reported		yes	yes	5		20		reported	missed			NA			NA	no	multicentric	positive	1
484	BJC, 2011, V104, Joensuu, Vatalanib for metastatic gastrointestinal stromal tumorr	BJC	2011	CT po	CT	per os	CT per os/IM/SC	no	TT	targeted therapy	targeted therapy	GIST				digestive				phase II	no Bayéifen	mononarm		O'Brien+Fleming		2				reported		no		5		19		reported	missed			NA			private+public	no	multicentric	positive
485	BJC, 2011, V104, Khan, Continuors low-dose cyclophosphamide and methotrexate combined	BJC	2011	CT po+IV	CT	per os+IV	CT IV	yes	cytotox	cytotoxic	cytotoxic	Tort				tort				phase II	no Bayéifen	4 arm non-randomized	non-comparative	Gehan		2				reported		yes	yes	NA		NA		reported	missed			NA			public	no	multicentric	NA
486	bjc, 2011, V104, Kim, Phase II study of S-1 combined with oxaliplatin as therapy	BJC	2011	CT po+IV	CT	per os+IV	CT IV	yes	cytotox	cytotoxic	cytotoxic	Voies biliaires				digestive				phase II	no Bayéifen	mononarm		Fleming		1				reported		yes	yes	5		20		reported	missed			10			public	NA	monocentric	NA	1
487	BJC, 2011, V104, Medley, Phase II study of ifngle agent capecitabine in the	BJC	2011	CT po	CT	per os	CT per os/IM/SC	no	cytotox	cytotoxic	cytotoxic	tumor neuroendocrines				other				phase II	no Bayéifen	mononarm		Gehan		2				reported		yes	yes	NA		4.6		reported	missed			NA			private+public	yes	multicentric	NA
488	BJC, 2011, V104, Munster, A phase II study of the histone deacetylase inhibitor vorinostat	BJC	2011	CT po	CT	per os	CT per os/IM/SC	yes	HT+NA	NA	NA	breast				breast				phase II	no Bayéifen	mononarm		ifmon		2				reported		yes	yes	NA		13.53		reported	reported			NA			private	no	multicentric	NA
489	BJC, 2011, V104, Petrioli, Docetaxel and epirubicin compared with docetaxel and	BJC	2011	CT IV	CT	IV	CT IV	yes	cytotox	cytotoxic	cytotoxic	Prostate				urology				phase II	no Bayéifen	randomized	comparative							reported	1:1	yes	yes	NA		10		reported	NA		NA	15	NA		NA	NA	NA	positive
490	BJC, 2011, V104, Procopio, Sorafenib with interleukin-2 vs sorafenib alone in metastatic renal	BJC	2011	CT po+Im	CT+immunotherapy	per os	CT per os/IM/SC	yes	TT+immunoth	targeted therapy	targeted therapy	kidney				urology				phase II	no Bayéifen	randomized	comparative							reported	1:1	no		10		20		reported	NA		log-rank test	NA	Log-rank test		private	NA	multicentric	negative
491	BJC, 2011, V104, Stemmler, Randomised phase II trial of gemcitabine plus vinorelbine	BJC	2011	CT po+IV	CT	per os+IV	CT IV	yes	cytotox	cytotoxic	cytotoxic	breast				breast				phase II	no Bayéifen	randomized	non-comparative	ifmon		2				reported	1:1:1	yes	no	5		10		reported	reported			10			private	no	multicentric	positive
492	BJC, 2011, V105, Brain, High rate of extra-haematological toxicity compromises	BJC	2011	CT IV	CT	IV	CT IV	yes	cytotox	cytotoxic	cytotoxic	breast				breast				phase II	no Bayéifen	randomized	non-comparative	Fleming		2				reported	1:1	no		3		3		reported	reported			NA			private+public	yes	multicentric	negative
493	BJC, 2011, V105, del Campo, Effects of lapatinib monotherapy	BJC	2011	CT po	CT	per os	CT per os/IM/SC	no	TT	targeted therapy	targeted therapy	carcinoma épidermoïde tête et cor				UADT				phase II	no Bayéifen	randomized	comparative							reported	2:1	yes	yes	5		20		reported	NA		NA	19	NA		private	NA	multicentric	negative
494	BJC, 2011, V105, Kosmas, Paclitaxel–ifosfamide–carboplatin combination	BJC	2011	CT IV	CT	IV	CT IV	yes	cytotox	cytotoxic	cytotoxic	endometrium	Annexes			gyneco				phase II	no Bayéifen	mononarm		ifmon		2				reported		no		5		20		reported	missed			NA			NA	no	multicentric	positive
495	BJC, 2011, V105, LeCaer, A multicentre phase II randomised trial of weekly docetaxel	BJC	2011	CT po+IV	CT	per os+IV	CT IV	yes	TT+cytotox	targeted therapy+cytotoxic	combined	lung non small cells				lung				phase II	no Bayéifen	randomized	comparative							reported	1:1	no		5		20		reported	NA		log-rank test	6	Log-rank test		private	NA	multicentric	negative
496	BJC, 2011, V105, O'Day, A randomised, phase II study of intetumumab, an anti	BJC	2011	CT IV	CT	IV	CT IV	yes	M-Ab+cytotox	monoclonal antibody+cytotoxic	combined	melanoma				skin				phase II	no Bayéifen	randomized	comparative							reported	1:1:1:1	yes	yes	NA		NA		missed	NA		NA	NA	Log-rank test		private	NA	multicentric	negative
497	BJC, 2011, V105, Wainberg, Phase II trial of modified FOLFOX6 and erlotinib in	BJC	2011	CT po+IV	CT	per os+IV	CT IV	yes	TT+cytotox	targeted therapy+cytotoxic	combined	Œsophage	Adénocarcinoma de la jonction oeso-gastrique			digestive				phase II	no Bayéifen	mononarm		NA		1				deducted		yes	yes	10		NA		reported	missed			NA			private	NA	multicentric	positive
498	BJC, 2011, V105, Thuss-patience, Docetaxel and capecitabine for advanced gastric cancer	BJC	2011	CT po+IV	CT	per os+IV	CT IV	yes	cytotox	cytotoxic	cytotoxic	Gastrique	Adénocarcinoma de la jonction oeso-gastrique			digestive				phase II	no Bayéifen	2 arm non-randomized	non-comparative	ifmon opti		2				reported		no		10		10		reported	reported			8			private	no	multicentric	positive
499	BJC, 2011, V105, Mita, Erlotinib ‘doifng-to-rash’ a phase II intrapatient dose	BJC	2011	CT po	CT	per os	CT per os/IM/SC	no	TT	targeted therapy	targeted therapy	lung non small cells				lung				phase II	no Bayéifen	mononarm		ifmon mod		2				reported		yes	yes	5		80		reported	reported			NA			private	no	multicentric	NA
500	BJC, 2011, V106, Goldstein, The GOFURTGO Study	BJC	2012	RCT IV	RCT	IV	RCT	yes	cytotox	cytotoxic	cytotoxic	Pancréas				digestive				phase II	no Bayéifen	mononarm		NA		1				deducted		yes	yes	NA		NA		missed	missed			NA			private+public	no	multicentric	NA
501	BJC, 2012, V106, Arrieta, First-line chemotherapy with liposomal doxorubicin plus	BJC	2012	CT IV	CT	IV	CT IV	yes	cytotox	cytotoxic	cytotoxic	Mésothéliome pleural malin				lung				phase II	no Bayéifen	mononarm		NA		1				deducted		no		NA		NA		missed	missed			NA			private+public	NA	multicentric	NA
502	BJC, 2012, V106, Harder, Multicentre phase II trial of trastuzumab and capecitabine	BJC	2012	CT po+IV	CT	per os+IV	CT IV	yes	M-Ab+cytotox	monoclonal antibody+cytotoxic	combined	Pancréas				digestive				phase II	no Bayéifen	mononarm		ifmon		2				reported		yes	yes	5		20		reported	reported			NA			NA	no	multicentric	negative
503	BJC, 2012, V106, Jo, Phase II and UGT1A1 genotype study of irinotecan dose escalation	BJC	2012	CT IV	CT	IV	CT IV	no	cytotox	cytotoxic	cytotoxic	Gastrique				digestive				phase II	no Bayéifen	mononarm		ifmon opti		2				reported		yes	yes	5		20		reported	reported			NA			public	no	NA	negative
504	BJC, 2012, V106, Nakai, A multicentre randomised phase II trial of gemcitabine alone vs	BJC	2012	CT po+IV	CT	per os+IV	CT IV	yes	cytotox	cytotoxic	cytotoxic	Pancréas				digestive				phase II	no Bayéifen	randomized	comparative							reported	1:1	no		5		20		reported	NA		NA	5	Log-rank test		NA	NA	multicentric	positive
505	BJC, 2012, V106, Sorglakos, randomized phase II trial of CAPIRI	BJC	2012	CT po+IV	CT	per os+IV	CT IV	yes	M-Ab+cytotox	monoclonal antibody+cytotoxic	combined	Colon	Rectum			digestive				phase II	no Bayéifen	randomized	comparative							reported	1:1	no		5		20		reported	NA		NA	NA	Log-rank test		NA	NA	multicentric	negative
506	BJC, 2012, V106, Yi, Randomised phase II trial of docetaxel and sunitinib in patients	BJC	2012	CT po+IV	CT	per os+IV	CT IV	yes	TT+cytotox	targeted therapy+cytotoxic	combined	Gastrique	Adénocarcinoma de la jonction oeso-gastrique			digestive				phase II	no Bayéifen	randomized	comparative							reported	1:1	no		5		10		reported	NA		NA	10	Log-rank test		private	NA	monocentric	negative
507	BJC, 2012, V106, Yoon, Phase II study of everolimus with biomarker exploration in	BJC	2012	CT po	CT	per os	CT per os/IM/SC	no	TT	targeted therapy	targeted therapy	Gastrique				digestive				phase II	no Bayéifen	mononarm		Fleming		1				reported		yes	yes	5		20		reported	missed			10			private	NA	NA	NA	1
508	BJC, 2012, V107, Beer, Phase II study of first-line sagopilone plus prednisone	BJC	2012	CT IV	CT	IV	CT IV	no	cytotox	cytotoxic	cytotoxic	Prostate				urology				phase II	no Bayéifen	mononarm		ifmon opti		2				reported		yes	yes	10		NA		reported	reported			NA			private	no	multicentric	positive
509	BJC, 2012, V107, Lorusso, Phase II study of NGR-hTNF in combination with	BJC	2012	CT IV	CT	IV	CT IV	yes	TT+cytotox	targeted therapy+cytotoxic	combined	ovary				gyneco				phase II	no Bayéifen	mononarm		ifmon opti		2				reported		yes	yes	5		10		reported	reported			NA			NA	no	multicentric	positive
510	BJC, 2012, V107, Mochiki, Phase II multi-institutional prospective randomised trial	BJC	2012	CT po+IV	CT	per os+IV	CT IV	yes	cytotox	cytotoxic	cytotoxic	Gastrique				digestive				phase II	no Bayéifen	randomized	comparative							reported	1:1	no		NA		NA		reported	NA		NA	11	chi-2+Fisher		NA	NA	multicentric	negative
511	BJC, 2012, V107, Mross, A randomised phase II trial of the Polo-like kinase inhibitor	BJC	2012	CT IV	CT	IV	CT IV	no	TT	targeted therapy	targeted therapy	Pancréas				digestive				phase II	no Bayéifen	randomized	non-comparative	Gehan		2				reported	1:1, puis adaptation	no		NA		NA		missed	missed			NA			private	no	multicentric	NA
512	BJC, 2012, V107, Roy, Docetaxel combined with irinotecan or 5-fluororracil in	BJC	2012	CT IV	CT	IV	CT IV	yes	cytotox	cytotoxic	cytotoxic	Gastrique	Adénocarcinoma de la jonction oeso-gastrique			digestive				phase II	no Bayéifen	randomized	non-comparative	NA		1				reported	1:1	no		NA		10		reported	reported			10			private+public	NA	multicentric	positive
513	BJC, 2012, V107, Saridaki, A triplet combination with irinotecan (CPT-11), oxaliplatin (LOHP)	BJC	2012	CT IV	CT	IV	CT IV	yes	M-Ab+cytotox	monoclonal antibody+cytotoxic	combined	Colon	Rectum			digestive				phase II	no Bayéifen	mononarm		NA		1				deducted		no		NA		NA		missed	reported			NA			NA	NA	monocentric	positive
514	BJC, 2013, V108, Atmaca, A randomised multicentre phase II study with	BJC	2013	CT IV	CT	IV	CT IV	yes	cytotox	cytotoxic	cytotoxic	lung non small cells				lung				phase II	no Bayéifen	randomized	comparative					ifmon optimal	2	reported	NA	no		NA		NA		reported	NA		NA	10	Fisher exact test		private	no	multicentric	negative
515	BJC, 2013, V108, Coyle, A randomised dorble-blind placebo-controlled phase II	BJC	2013	other	other		other					Colon	Rectum	breast		digestive	breast			phase II	no Bayéifen	randomized	comparative							reported	1:1	no		10		10		reported	NA		chi-2	NA	logistic regresifon		NA	NA	multicentric	negative
516	BJC, 2013, V108, Peeters, a randomised dorble-blind placebo-controlled phase 2 study of trebananib	BJC	2013	CT IV	CT	IV	CT IV	yes	TT+cytotox	targeted therapy+cytotoxic	combined	Colon	Rectum			digestive				phase II	no Bayéifen	randomized	comparative							reported	2:1	yes	yes	NA		NA		reported	NA		NA	NA	NA	reduced selon un modèle de Cox décrit in les "methods", log-rank test used in les "Résultats"	private	NA	multicentric	negative
517	BJC, 2013, V108, Cunningham, Cediranib with mFOLFOX6 vs bevacizumab with	BJC	2013	CT po+IV	CT	per os+IV	CT IV	yes	M-Ab+TT+cytotox	monoclonal antibody+targeted therapy+cytotoxic	combined	colon	Rectum			digestive				phase II	no Bayéifen	randomized	comparative							reported	NA	yes	yes	NA		NA		missed	NA		NA	NA	Log-rank test		private+public	NA	multicentric	negative
518	BJC, 2013, V108, Heinemann, Phase II randomised proof-of-concept study of the	BJC	2013	CT po+IV	CT	per os+IV	CT IV	yes	TT+cytotox	targeted therapy+cytotoxic	combined	Pancréas				digestive				phase II	no Bayéifen	randomized	non-comparative	NA		1				reported	1:1:1	no		NA		NA		missed	missed			NA			NA	NA	multicentric	NA
519	BJC, 2013, V108, McCormack, A phase II study of weekly neoadjuvant chemotherapy followed	BJC	2013	RCT IV	RCT	IV	RCT	yes	cytotox	cytotoxic	cytotoxic	Col de l'utérus				gyneco				phase II	no Bayéifen	mononarm		NA		1				deducted		no		5		20		reported	missed			NA			private+public	NA	multicentric	positive
520	BJC, 2013, V108, Nasti, Neoadjuvant FOLFIRI+bevacizumab in patients with resectable	BJC	2013	CT IV	CT	IV	CT IV	yes	M-Ab+cytotox	monoclonal antibody+cytotoxic	combined	colon	Rectum			digestive				phase II	no Bayéifen	mononarm		NA		1				reported		no		NA		NA		missed	missed			NA			NA	NA	monocentric	NA
521	BJC, 2013, V108, Quintela-Fandino, In vivo RAF ifgnal transduction as a potential biomarker	BJC	2013	CT po	CT	per os	CT per os/IM/SC	yes	TT+cytotox	targeted therapy+cytotoxic	combined	tumor neuroendocrines				other				phase II	no Bayéifen	mononarm		ifmon opti		2				reported		yes	yes	5		10		reported	reported			NA			private	no	monocentric	NA
522	BJC, 2013, V108, Ray-Coquard, Everolimus as second- or third-line treatment of advanced endometrial	BJC	2013	CT po	CT	per os	CT per os/IM/SC	no	TT	targeted therapy	targeted therapy	endometrium				gyneco				phase II	no Bayéifen	mononarm		ifmon Min		2				reported		no		5		10		reported	reported			NA			private	no	multicentric	positive
523	BJC, 2013, V108, Colombo, Ridaforolimus as a ifngle agent in advanced endometrial cancer	BJC	2013	CT IV	CT	IV	CT IV	no	TT	targeted therapy	targeted therapy	endometrium				gyneco				phase II	no Bayéifen	mononarm		ifmon opti		2				reported		no		5		10		reported	reported			NA			private	no	multicentric	positive
524	BJC, 2013, V108, Tebbutt, Docetaxel plus cetuximab as second-line treatment for	BJC	2013	CT IV	CT	IV	CT IV	yes	M-Ab+cytotox	monoclonal antibody+cytotoxic	combined	Gastrique	Œsophage			digestive				phase II	no Bayéifen	mononarm		ifmon		2				reported		yes	yes	5		20		reported	reported			NA			private	no	multicentric	negative
525	BJC, 2013, V108, Urup, Treatment with docetaxel and cisplatin in advanced adrenocortical	BJC	2013	CT IV	CT	IV	CT IV	yes	cytotox	cytotoxic	cytotoxic	Corticosurrenalome				other				phase II	no Bayéifen	mononarm		ifmon		2				reported		no		5		20		reported	reported			NA			NA	yes	NA	negative
526	BJC, 2013, V109, Ahn, Phase II study of pazopanib monotherapy in metastatic	BJC	2013	CT po	CT	per os	CT per os/IM/SC	no	TT	targeted therapy	targeted therapy	tumor neuroendocrines				other				phase II	no Bayéifen	mononarm		NA		1				deducted		yes	yes	5		10		reported	missed			15			private	NA	monocentric	NA
527	BjC, 2013, v109, Casifer, A phase II trial of panobinostat in patients with advanced	BJC	2013	CT po	CT	per os	CT per os/IM/SC	no	NA	NA	NA	sarcoma tissu mor				sarcoma				phase II	no Bayéifen	mononarm		Fleming		1				reported		no		5		10		reported	missed			5			private	NA	multicentric	negative
528	BJC, 2013, V109, Ceresoli, Phase II study of pemetrexed and carboplatin plus	BJC	2013	CT IV	CT	IV	CT IV	yes	M-Ab+cytotox	monoclonal antibody+cytotoxic	combined	Mésothéliome pleural malin				lung				phase II	no Bayéifen	mononarm		NA		1				reported		yes	yes	10		15		reported	missed	no		NA			NA	NA	multicentric	NA	1
529	BJC, 2013, V109, Hitre, Cetuximab and platinum-based chemoradio- or chemotherapy	BJC	2013	RCT IV	RCT	IV	RCT	yes	M-Ab+cytotox	monoclonal antibody+cytotoxic	combined	carcinoma adenoide kystique				UADT				phase II	no Bayéifen	mononarm		NA		1				deducted		no		NA		NA		missed	missed			NA			NA	NA	monocentric	NA
530	BJC, 2013, V109, Ko, a multinational phase 2 study of nanoliposomal irinotecan	BJC	2013	CT IV	CT	IV	CT IV	no	cytotox	cytotoxic	cytotoxic	Pancréas				digestive				phase II	no Bayéifen	mononarm		ifmon opti		2				reported		yes	yes	5		10		reported	reported			NA			private+public	no	multicentric	positive
531	BJC, 2013, V109, Illidge, Phase II study of gemcitabine and bexarotene (GEMBEX) in	BJC	2013	CT po+IV	CT	per os+IV	CT IV	yes	TT+cytotox	targeted therapy+cytotoxic	combined	Lymphome T cutané				hematologia				phase II	no Bayéifen	mononarm		ifmon opti		2				reported		no		10		10		reported	reported			NA			private+public	yes	multicentric	negative
532	BJC, 2013, V109, Kang, Phase II study of dovitinib in patients with metastatic and	BJC	2013	CT po	CT	per os	CT per os/IM/SC	no	TT	targeted therapy	targeted therapy	GIST				digestive				phase II	no Bayéifen	mononarm		Fleming		1				reported		yes	no	10		10		reported	reported			20			private	NA	NA	positive
533	BJC, 2013, V109, Kim, S-1 plus irinotecan and oxaliplatin for the first-line treatment	BJC	2013	CT po+IV	CT	per os+IV	CT IV	yes	cytotox	cytotoxic	cytotoxic	colon	Rectum			digestive				phase II	no Bayéifen	mononarm		Fleming		1				reported		yes	yes	5		20		reported	missed			10			private+public	NA	NA	positive
534	BJC, 2013, V109, Koizumi, Randomised phase II study of S-1 cisplatin plus TSU-68 vs	BJC	2013	CT po+IV	CT	per os+IV	CT IV	yes	TT+cytotox	targeted therapy+cytotoxic	combined	Gastrique				digestive				phase II	no Bayéifen	randomized	comparative							reported	1:1	yes	yes	20		20		reported	NA		log-rank test	7	Log-rank test		private	NA	multicentric	negative
535	BJC, 2013, V109, Kruczek, A phase II study evaluating the toxicity and efficacy of ifngle	BJC	2013	CT IV	CT	IV	CT IV	no	TT	targeted therapy	targeted therapy	Prostate				urology				phase II	no Bayéifen	mononarm		ifmon		2				reported		yes	yes	5		20		reported	reported			NA			private	no	NA	positive
536	BJC, 2013, V109, Lee, A phase II study of gemcitabine and cisplatin plus	BJC	2013	CT po+IV	CT	per os+IV	CT IV	yes	TT+cytotox	targeted therapy+cytotoxic	combined	Voies biliaires				digestive				phase II	no Bayéifen	mononarm		binom D		1				reported		yes	yes	10		10		reported	reported			NA			private	NA	monocentric	negative
537	BJC, 2013, V109, Nicholson, Phase II trial of docetaxel, cisplatin and 5FU chemotherapy	BJC	2013	CT IV	CT	IV	CT IV	yes	cytotox	cytotoxic	cytotoxic	penis				urology				phase II	no Bayéifen	mononarm		Fleming		1				reported		no		5		20		reported	reported			NA			private+public	NA	multicentric	negative
538	BJC, 2013, V109, Tanioka, A randomised, placebo-controlled, dorble-blind study	BJC	2013	other	other		other					Tort				tort				phase II	no Bayéifen	randomized	comparative							reported	1:1	no		10		18		reported	NA		NA	5	NA	Pas of info sur le test stat ni in "methods", ni in "résultats"	public	NA	multicentric	negative
539	BJC, 2014, V110, El-Khoreiry, S0941 a phase 2 SWOG study of sorafenib	BJC	2014	CT po	CT	per os	CT per os/IM/SC	yes	TT	targeted therapy	targeted therapy	Cholangiocarcinoma				digestive				phase II	no Bayéifen	mononarm		NA		2				reported		no		NA		NA		reported	missed			NA			public	yes	NA	negative
540	BJC, 2013, V110, Chen, A phase II multicentre study of ziv-aflibercept in	BJC	2014	CT IV	CT	IV	CT IV	yes	TT+cytotox	targeted therapy+cytotoxic	combined	lung non small cells				lung				phase II	no Bayéifen	mononarm		NA		1				deducted		yes	yes	2.5	2.5	20	10	reported	missed	no		NA			private	NA	multicentric	NA
541	BJC, 2013, V110, Shitara, Randomised phase II study comparing dose-escalated	BJC	2014	CT IV	CT	IV	CT IV	no	cytotox	cytotoxic	cytotoxic	Gastrique				digestive				phase II	no Bayéifen	randomized	comparative					screening design		reported	1:1	no		30		20		reported	NA		NA	20	Log-rank test		NA	NA	multicentric	negative
542	BJC, 2014, V110, Alba, Trastuzumab or lapatinib with standard chemotherapy for HER2-poiftive	BJC	2014	CT po+IV	CT	per os+IV	CT IV	yes	M-Ab+TT+cytotox	monoclonal antibody+targeted therapy+cytotoxic	combined	breast				breast				phase II	no Bayéifen	randomized	comparative					ifmon	2	reported	1:1	yes	yes	5		20		reported	NA		NA	10	chi-2		private	no	multicentric	positive
543	BJC, 2014, V110, Glasspool, A randomised, phase II trial of the DNA-hypomethylating agent	BJC	2014	CT IV	CT	IV	CT IV	yes	cytotox	cytotoxic	cytotoxic	ovary	Trompes de Fallope	Primitifs péritonéaux		gyneco				phase II	no Bayéifen	randomized	comparative						2	reported	1:1	yes	yes	NA		5		reported	NA		NA	NA	NA	Pas of info sur le test stat ni in "methods", ni in "résultats"	public	yes	multicentric	negative
544	BJC, 2014, V110, Kurokawa, Phase II study of trastuzumab in combination with S-	BJC	2014	CT po+IV	CT	per os+IV	CT IV	yes	M-Ab+cytotox	monoclonal antibody+cytotoxic	combined	Gastrique	Adénocarcinoma de la jonction oeso-gastrique			digestive				phase II	no Bayéifen	mononarm		NA		2				deducted		no		10		20		reported	missed			2			private	NA	multicentric	positive
545	BJC, 2014, V110, Lee, Gemcitabine–oxaliplatin plus prednisolone is active in patients	BJC	2014	CT IV	CT	IV	CT IV	yes	cytotox	cytotoxic	cytotoxic	Prostate				urology				phase II	no Bayéifen	mononarm		NA		1				deducted		yes	yes	5		20		reported	missed			10			private+public	NA	monocentric	positive
546	BJC, 2014, V111, Chavari-Guerra, Drug withdrawal in womwithwith progresifve metastatic breast	BJC	2014	other	other		other					breast				breast				phase II	no Bayéifen	mononarm		ifmon		2				reported		no		5		10		reported	missed			5			public	no	multicentric	positive
547	BJC, 2014, V111, Feliu, First-line bevacizumab and capecitabine–oxaliplatin in	BJC	2014	CT po+IV	CT	per os+IV	CT IV	yes	M-Ab+cytotox	monoclonal antibody+cytotoxic	combined	Colon	Rectum			digestive				phase II	no Bayéifen	mononarm		NA		1				deducted		no		5		NA		reported	missed			5			private	NA	multicentric	positive
548	BJC, 2014, V111, Generali, COX-2 expresifon is predictive for early relapse and	BJC	2014	HT	HT		HT	yes	HT+NA			breast				breast				phase II	no Bayéifen	randomized	non-comparative	NA		1				reported	1:1	yes	yes	NA		NA		reported	missed			10			public	NA	monocentric	positive
549	BJC, 2014, V111, Hezel, Phase II study of gemcitabine, oxaliplatin in combination	BJC	2014	CT IV	CT	IV	CT IV	yes	M-Ab+cytotox	monoclonal antibody+cytotoxic	combined	Voies biliaires				digestive				phase II	no Bayéifen	mononarm		NA		1				deducted		yes	yes	10		20		reported	missed			NA			private	NA	multicentric	NA
550	BJC, 2014, V111, Kang, A phase IIa dose-finding and safety study of first-line	BJC	2014	CT po+IV	CT	per os+IV	CT IV	yes	M-Ab+cytotox	monoclonal antibody+cytotoxic	combined	Gastrique	Adénocarcinoma de la jonction oeso-gastrique			digestive				phase II	no Bayéifen	randomized	non-comparative	NA		1				reported	1:1	no		NA		NA		missed	missed			NA			private	NA	multicentric	NA
551	BJC, 2014, V111, Michael, Phase II trial evaluating the feaifbility of interdigitating folfox with	BJC	2014	RCT IV	RCT	IV	RCT	yes	cytotox	cytotoxic	cytotoxic	Rectum				digestive				phase II	no Bayéifen	mononarm		NA		1				deducted		no		NA		NA		missed	missed			NA			private	NA	multicentric	NA
552	BJC, 2014, V111, Sehorli, Intra- and postoperative catumaxomab in patients with epithelial	BJC	2014	CHIP+CT IV	other		other	no	M-Ab			ovary				gyneco				phase II	no Bayéifen	mononarm		NA		1				deducted		no		10		10		reported	missed			NA			private+public	NA	multicentric	negative
553	BJC, 2014, V111, Van Cutsem, Dose escalation to rash for erlotinib plus gemcitabine for metastatic	BJC	2014	CT po+IV	CT	per os+IV	CT IV	yes	TT+cytotox	targeted therapy+cytotoxic	combined	Pancréas				digestive				phase II	no Bayéifen	randomized	comparative							reported	1:1	yes	yes	5		20		reported	NA		NA	5	Log-rank test		private	NA	multicentric	negative
554	BJC, 2014, V112, Choi, Phase II study of pemetrexed in combination with cisplatin in patients	BJC	2015	CT IV	CT	IV	CT IV	yes	cytotox	cytotoxic	cytotoxic	carcinoma urothélial				urology				phase II	no Bayéifen	mononarm		ifmon		2				reported		no		5		20		reported	missed			10			private+public	no	multicentric	positive
555	BJC, 2014, V112, Miah, A phase II trial of induction chemotherapy and chemo-IMRT for head	BJC	2015	RCT IV	RCT	IV	RCT	yes	M-Ab+cytotox	monoclonal antibody+cytotoxic	combined	carcinoma épidermoïde tête et cor				UADT				phase II	no Bayéifen	mononarm		NA		1				deducted		yes	yes	NA		NA		missed	missed			NA			public	NA	NA	NA
556	BJC, 2014, V112, Zhang, Pemetrexed for previorsly treated patients with metastatic	BJC	2014	CT IV	CT	IV	CT IV	no	cytotox	cytotoxic	cytotoxic	Gastrique	Adénocarcinoma de la jonction oeso-gastrique			digestive				phase II	no Bayéifen	mononarm		ifmon		2				reported		no		5		10		reported	reported			10			private+public	no	NA	positive
557	BJC, 2013, V108, Meyer, A randomised phase II-III trial of 3-weekly cisplatin-based	BJC	2013	CTIA	CT	IA	other	no	cytotox	cytotoxic	cytotoxic	Hépatocarcinoma				digestive				phase II/III	no Bayéifen	randomized	non-comparative	NA		1				reported	1:1	no		NA		NA		missed	missed			NA			public	NA	multicentric	NA
[truncated: 20 more columns]
